# Supplementary material for: m6A modification of U6 snRNA modulates usage of two major classes of pre-mRNA 5’ splice site
Source: eLife. 2022 Nov 21;11:e78808. doi: 10.7554/eLife.78808 (PMC9803359; doi:10.7554/eLife.78808)
Supplement: Figure 3—source data 1. [file elife-78808-fig3-data1.xlsx]

## Sheet: differential_gene_expression
Figure 4 source data 1: Differential gene expression analysis results from Illumina RNA-Seq experiment on Col-0 and fio1-3 mutants at four temperatures.
# contrasts:
fio1_vs_col0:	(fio1_04c + fio1_12c + fio1_20c + fio1_28c) / 4 - (col0_04c + col0_12c + col0_20c + col0_28c) / 4
very_low_temp:	col0_04c - (col0_12c + col0_20c) / 2
low_temp:	(col0_04c + col0_12c) / 2 - col0_20c
high_temp:	col0_28c - col0_20c
extreme_temp:	(col0_04c + col0_28c) / 2 - (col0_12c + col0_20c) / 2
fio1_low_temp:	(fio1_04c - col0_04c) - (fio1_20c - col0_20c)
fio1_high_temp:	(fio1_28c - col0_28c) - (fio1_20c - col0_20c)
gene_id	logFC_fio1_vs_col0	logFC_very_low_temp	logFC_low_temp	logFC_high_temp	logFC_extreme_temp	logFC_fio1_low_temp	logFC_fio1_high_temp	logCPM	p_value	fdr
AT1G01010	-0.156264	0.0898019	0.0969184	-0.220026	-0.0824511	0.259328	-0.00878636	3.77796	1.57542e-13	2.87826e-13
AT1G01020	-0.0514344	-0.291699	-0.298583	0.220639	0.0153809	-0.0153579	0.134754	3.20292	1.55544e-19	3.50689e-19
AT1G01030	0.200132	0.164516	0.414295	-0.0645955	-0.0607187	0.104526	0.103047	1.06154	2.64645e-13	4.78681e-13
AT1G01040	-0.0733092	0.201383	0.205432	-0.293177	-0.0808105	0.0286358	-0.0306472	5.65815	3.22685e-12	5.60391e-12
AT1G01050	-0.105837	0.0152571	-0.104907	0.125503	0.107892	0.0369671	-0.0879656	5.24057	1.49301e-05	1.93221e-05
AT1G01060	1.81531	0.947117	1.4412	-2.32594	-1.01196	0.581141	0.53065	4.99209	0	0
AT1G01070	0.00747874	-0.218497	-0.278877	0.204753	0.0496706	-0.136891	0.0923084	2.33917	6.28667e-16	1.24897e-15
AT1G01080	0.0762742	0.185858	0.16957	-0.336524	-0.10088	0.0593203	0.0241017	5.17885	4.23949e-21	1.00388e-20
AT1G01090	0.213162	-0.177953	-0.157595	-0.171535	-0.151871	-0.0251438	-0.128184	7.8138	1.66392e-23	4.25884e-23
AT1G01100	0.427595	0.0757935	0.0720765	-0.00814089	0.022433	-0.13458	0.276758	7.0936	1.47044e-08	2.19715e-08
AT1G01110	-0.195128	-0.481871	-0.841399	0.0180192	-0.0317715	-0.0908915	0.255489	1.66321	6.37657e-20	1.45258e-19
AT1G01120	-0.0910994	-0.100503	-0.0319943	0.448729	0.168027	-0.016004	0.231402	5.61663	4.46079e-10	7.11761e-10
AT1G01130	-0.0472885	0.0572217	0.458324	-0.280621	-0.254938	0.364153	0.33135	-1.67693	0.0019682	0.00228673
AT1G01140	0.267295	0.457002	0.320038	0.168739	0.282358	0.109539	-0.0899865	5.85304	2.22433e-26	6.1655e-26
AT1G01160	0.0636744	-0.306929	-0.517346	0.438485	0.187072	0.0597377	-0.0779234	4.42248	2.25449e-128	4.20142e-127
AT1G01170	0.204532	-0.306051	-0.312667	0.638677	0.219527	0.0974431	0.10315	5.46738	3.14059e-37	1.14451e-36
AT1G01180	-0.0847803	-0.79878	-0.50934	0.150024	-0.287728	-0.105317	0.00914062	4.35778	9.63814e-28	2.768e-27
AT1G01190	-0.280717	0.0769747	0.615744	-0.348345	-0.328104	0.358569	0.823534	-0.380792	0.000694856	0.000826426
AT1G01200	0.30062	0.850229	0.618984	-0.278049	0.221467	-0.257682	0.468015	0.367958	1.21392e-15	2.38451e-15
AT1G01210	-0.146078	-0.0190088	0.00741775	0.00888171	-0.0107042	-0.021492	-0.0472186	2.56905	0.464848	0.471571
AT1G01220	0.477984	0.188057	0.377457	-0.184807	-0.0928513	-0.08541	-0.132175	4.8417	6.81413e-49	3.24985e-48
AT1G01225	-0.175191	0.0113908	-0.0023937	-0.268787	-0.126002	0.0447831	0.591924	0.510222	0.0952296	0.100344
AT1G01230	0.0570745	0.153402	0.13182	-0.0206899	0.0479833	0.00875211	0.0858701	4.69533	0.000208986	0.000255891
AT1G01240	0.0850074	-0.414198	-0.457922	0.29431	0.0236638	-0.0310071	0.119641	4.68703	1.21515e-50	6.03806e-50
AT1G01250	0.347762	0.560338	0.674032	0.344895	0.321329	0.535156	0.221158	-0.569323	1.91909e-08	2.85182e-08
AT1G01260	0.357875	-0.108616	-0.105608	0.547886	0.236735	0.0232934	-0.00580397	4.32936	5.11006e-62	3.22824e-61
AT1G01290	-0.31663	-0.00348891	-0.0355708	0.237144	0.128103	0.0823839	-0.275107	2.90242	1.06318e-13	1.9551e-13
AT1G01300	0.165002	0.669414	0.669775	-0.473817	-0.0138906	-0.352413	0.0739003	5.93009	4.29021e-64	2.83342e-63
AT1G01320	0.254187	-0.109373	-0.0321519	-0.153492	-0.138944	0.339061	-0.105387	7.96933	3.14982e-05	4.01697e-05
AT1G01340	0.0084281	-0.220401	-0.0683881	-0.597535	-0.422905	-0.111164	-0.212052	3.12708	8.65205e-12	1.47766e-11
AT1G01350	-0.123203	0.0183408	0.118104	-0.084088	-0.0691847	-0.0409238	0.0210543	4.31571	7.19951e-07	9.93905e-07
AT1G01355	1.013	-0.0350142	0.0609957	-1.2228	-0.655074	0.352944	1.385	-2.72956	2.46709e-06	3.317e-06
AT1G01360	-0.142563	0.0112906	-0.288785	0.326512	0.267045	0.494716	0.153979	3.29755	2.18556e-21	5.23224e-21
AT1G01370	-0.0211389	0.412074	0.39968	-0.461535	-0.0892782	0.221726	0.143262	0.625169	1.40677e-17	2.97008e-17
AT1G01380	0.278901	0.643239	0.56529	-0.582434	-0.0508213	-0.333168	0.497482	-0.39572	7.73536e-09	1.17025e-08
AT1G01390	-0.360772	0.99934	0.903687	0.284651	0.507323	-0.327498	-0.131282	0.413015	6.1449e-09	9.33438e-09
AT1G01420	0.506941	1.64533	1.66726	0.000303393	0.541284	-0.0998112	0.266584	4.11024	4.97011e-216	2.92517e-214
AT1G01430	0.412776	-0.81034	-0.696594	0.238989	-0.188534	0.0654596	-0.0227308	6.50936	7.30552e-107	1.00236e-105
AT1G01440	0.139038	-0.0163524	0.0426671	-0.00350332	-0.0268756	0.112531	-0.0269165	4.59549	0.000118975	0.000147554
AT1G01448	0.131781	-0.638216	-0.674024	0.303487	-0.0490588	0.0120175	-0.38422	4.22811	3.31428e-62	2.10224e-61
AT1G01453	-0.436627	-0.60522	-0.352653	-0.271604	-0.421731	0.377328	0.295454	1.48931	4.1376e-05	5.24833e-05
AT1G01470	-0.229056	1.81696	1.43643	0.504269	0.984631	-0.153687	0.207887	6.07192	4.38455e-121	7.41556e-120
AT1G01480	-0.255166	0.0684645	0.217979	0.679121	0.312544	-0.0467678	-0.276026	0.998416	0.000112484	0.000139717
AT1G01490	-0.213327	-0.368171	-0.343	0.248253	-0.00698768	0.126573	-0.000983827	6.44767	2.34079e-33	7.77182e-33
AT1G01500	0.14548	0.744756	0.684741	-0.183129	0.176693	-0.149874	-0.0725875	4.83033	1.20505e-93	1.33743e-92
AT1G01510	-0.148582	0.0334868	-0.0837749	0.0487528	0.0746259	0.029479	0.0136509	5.4859	2.95167e-07	4.14601e-07
AT1G01520	1.30223	0.695413	0.74746	-0.263369	0.0827709	0.670433	0.471794	-0.8853	2.23099e-13	4.04635e-13
AT1G01540	0.287259	0.00426372	-0.0145475	0.16885	0.0921166	0.177096	-0.188585	6.75054	1.95056e-16	3.95792e-16
AT1G01550	-0.0612189	0.401599	0.487992	-0.0466205	0.0817583	-0.0747759	-0.075529	7.21931	7.35519e-77	6.15353e-76
AT1G01560	-0.32164	1.12459	1.17832	-0.997092	-0.141593	-0.498753	0.90804	-1.33483	3.32903e-18	7.16774e-18
AT1G01570	0.16775	-0.740373	-0.569911	-0.0264711	-0.316847	0.275344	0.135701	0.939359	9.24424e-18	1.96209e-17
AT1G01580	-0.205418	0.3424	0.822975	-1.08952	-0.590821	0.186474	0.183647	5.86163	6.20808e-10	9.84512e-10
AT1G01600	-0.0331679	0.70054	1.23805	-0.854707	-0.37301	-0.0444347	0.625627	3.40759	3.57692e-44	1.53698e-43
AT1G01610	0.0514656	0.196463	0.264493	0.0617701	0.073696	-0.0284091	-0.164711	6.22735	0.000806267	0.000955619
AT1G01620	0.0398759	-0.464616	-0.801677	0.606389	0.260677	0.403726	-0.0403634	8.77983	1.80495e-67	1.26635e-66
AT1G01630	0.00985173	0.155785	0.175191	-0.0340254	0.0284469	0.0669987	0.0460314	5.6059	1.86927e-06	2.53028e-06
AT1G01640	-0.382195	-0.577588	-0.782088	0.388254	0.0697646	-0.0243108	0.0695358	1.96237	1.01785e-58	5.997e-58
AT1G01650	-0.167511	0.185719	0.172526	0.289208	0.210908	-0.0547369	-0.156518	4.89944	1.3169e-15	2.5847e-15
AT1G01660	-0.00661909	-0.584532	-0.356228	0.0728717	-0.234509	-0.120307	-0.0231027	1.18248	1.17213e-07	1.67753e-07
AT1G01670	0.94079	-0.465873	-0.421721	0.362601	0.011292	-0.224211	-0.220089	0.459272	8.24058e-50	4.00943e-49
AT1G01690	0.144728	0.148069	0.0525787	-0.428098	-0.132863	-0.0575218	0.0926696	1.60418	7.49697e-08	1.08348e-07
AT1G01695	0.122328	-0.845337	-1.20795	0.524118	0.101151	0.425307	-0.206197	-2.76536	3.61092e-06	4.81741e-06
AT1G01700	0.0205306	0.499966	0.12293	-0.441246	0.0717108	-0.144735	0.141101	-1.4929	0.0368523	0.0397591
AT1G01710	-1.02524	-0.149868	-0.255538	0.361551	0.166043	-0.0795668	-0.202682	4.36254	1.75712e-240	1.32103e-238
AT1G01715	-0.175866	-0.500285	-0.478543	0.0771368	-0.135441	0.306937	0.457562	0.160284	7.49449e-11	1.235e-10
AT1G01720	-0.187851	-0.128926	-0.0605305	0.519821	0.194137	-0.217823	0.0697328	6.04012	3.56195e-45	1.56141e-44
AT1G01725	-0.200142	-0.459224	-0.512034	0.340349	0.0347029	0.212167	0.225764	2.35729	8.28208e-18	1.76025e-17
AT1G01730	0.0230424	-0.304502	-0.187684	0.00269171	-0.139094	-0.0273071	-0.0195069	4.53609	2.57e-11	4.30746e-11
AT1G01740	0.0221775	0.200329	0.260955	-0.066385	0.0133749	-0.195548	0.355463	2.17043	0.00020717	0.00025371
AT1G01750	-0.20433	-0.295306	-0.11853	-0.294363	-0.304542	0.18943	0.172371	3.26148	0.0184466	0.0202682
AT1G01760	0.253869	-0.209679	-0.259195	0.0511605	-0.0278075	0.0509205	-0.0564781	1.98918	5.92358e-05	7.45687e-05
AT1G01770	0.352751	-0.608667	-0.772675	0.451697	0.077629	0.0275705	0.0839665	5.58674	2.08652e-95	2.38943e-94
AT1G01780	0.145292	-0.424003	-0.487384	0.526356	0.142971	0.0633382	0.11637	4.20045	6.9154e-81	6.22698e-80
AT1G01790	0.276599	0.659004	0.9887	-1.2151	-0.497782	-0.17463	-0.136969	6.58039	4.76839e-252	4.05738e-250
AT1G01800	0.249494	-0.0781782	-0.132852	0.175846	0.0800879	0.130963	0.114323	6.01536	1.68233e-14	3.18051e-14
AT1G01810	-0.0496205	0.237254	0.21491	0.0661994	0.119633	-0.102673	0.393248	-1.886	0.68141	0.686192
AT1G01820	-0.163256	-0.311543	-0.258455	0.267798	0.0123556	-0.267997	-0.14262	5.92925	1.89053e-46	8.53264e-46
AT1G01830	0.0789056	0.1662	0.0732081	0.0736676	0.123231	0.0285138	0.088422	3.58537	0.06049	0.0644786
AT1G01840	-0.17097	-0.583125	-0.514224	0.276105	-0.0792896	0.60949	0.339675	-1.65047	0.000245228	0.000299016
AT1G01860	0.0837356	0.0253118	0.121299	0.0719542	0.0124187	-0.0354852	-0.136667	3.16853	0.111055	0.116538
AT1G01880	0.191803	-0.134815	0.217541	0.058722	-0.133029	0.235371	-0.190662	0.710927	0.00141674	0.00165893
AT1G01900	0.12473	0.652852	0.886257	-0.573872	-0.147121	0.107018	0.481061	2.38936	8.11478e-58	4.69788e-57
AT1G01910	0.041047	0.166742	0.259281	-0.309387	-0.129959	-0.153945	0.0773764	5.77264	4.70236e-41	1.8824e-40
AT1G01920	0.299682	-0.379929	-0.667761	0.352093	0.145347	-0.0847689	-0.0846722	3.74545	4.87284e-106	6.61554e-105
AT1G01930	0.015342	-0.222253	-0.378449	0.161713	0.0588374	-0.0449184	-0.119387	4.17744	4.62424e-29	1.37295e-28
AT1G01940	-0.108905	0.282825	0.493163	0.0753349	0.0618297	-0.0569157	-0.0688223	3.08414	9.33564e-17	1.91825e-16
AT1G01950	-0.287275	0.162843	0.109655	-0.0109163	0.0665522	0.110402	0.00246822	4.21348	9.71427e-31	3.01722e-30
AT1G01960	0.0419185	-0.0952592	-0.176146	-0.136261	-0.0729216	-0.00829389	-0.0704175	6.97045	0.280406	0.287827
AT1G01970	0.158494	0.445232	0.721906	-0.247562	-0.0675951	-0.0527482	-0.00254105	4.53816	8.46828e-143	1.93047e-141
AT1G01990	0.0608305	-0.194486	-0.203843	0.139094	0.0078369	-0.0359294	-0.163375	4.6333	6.6104e-11	1.09119e-10
AT1G02000	0.0201249	0.0116067	0.0580451	0.0977663	0.0372726	-0.0761082	-0.0666378	3.61054	0.860949	0.86323
AT1G02010	0.0183845	0.0496898	0.202884	-0.237488	-0.153245	0.475971	-0.0691483	3.11241	4.8934e-26	1.34449e-25
AT1G02020	0.190723	-0.033136	0.0688568	0.179579	0.0447464	0.0617248	-0.179326	3.95514	0.00198127	0.00230156
AT1G02030	-0.450903	0.244448	0.736647	-0.158245	-0.161706	-0.167525	0.405642	-1.05351	1.01336e-08	1.52279e-08
AT1G02040	-0.344717	0.312597	0.799903	0.0361317	-0.0401706	-0.127639	-0.414842	-3.03121	0.078204	0.0828058
AT1G02050	0.245795	-0.677939	-0.768018	0.172244	-0.109832	0.0339789	-0.125474	3.21813	4.74426e-110	6.79835e-109
AT1G02060	0.282855	-0.518175	-0.66065	0.0241218	-0.113172	0.0906175	-0.150795	3.63578	1.65896e-22	4.11842e-22
AT1G02065	0.140031	-0.0143328	0.150739	0.232856	0.0566263	-0.162755	-0.184372	1.88964	0.797751	0.801145
AT1G02070	0.30607	-0.921416	-1.36822	0.850661	0.267125	-0.05268	-0.379414	-0.918037	1.58448e-23	4.06024e-23
AT1G02080	-0.215325	-0.09046	-0.195757	0.0346412	0.0222663	-0.0553463	-0.1138	6.98069	0.0122323	0.0135775
AT1G02090	-0.0710065	0.225206	0.26895	0.0543022	0.0876383	0.0206564	0.104034	4.58527	2.04847e-10	3.31687e-10
AT1G02100	-0.264243	-0.237304	-0.372918	0.425406	0.178806	-0.120416	0.0852919	5.27329	7.06192e-121	1.19162e-119
AT1G02110	0.0783756	-0.456915	-0.653725	0.0864149	-0.0434941	0.155047	-0.303989	4.65554	2.49742e-33	8.28311e-33
AT1G02120	0.160194	-0.267998	-0.264056	-0.160348	-0.170821	0.00303406	-0.162722	6.58038	2.32399e-27	6.60435e-27
AT1G02130	0.134251	-0.0415234	-0.0740433	0.172768	0.0833831	0.00499788	-0.128246	5.05865	3.98837e-11	6.64013e-11
AT1G02140	0.0738933	0.0265919	0.010597	0.328621	0.178506	-0.0136136	0.234146	6.19339	4.15486e-15	8.03272e-15
AT1G02145	0.222855	-0.29388	-0.364578	0.181028	0.0161197	-0.0587131	-0.0518568	4.16814	1.2284e-71	9.3538e-71
AT1G02150	0.356034	-0.0422298	-0.00330551	-0.140518	-0.0973103	-0.150264	-9.92532e-05	6.87739	6.38316e-34	2.14955e-33
AT1G02160	-0.396407	-0.381224	-0.437654	0.369633	0.0765519	-0.16121	-0.00138712	3.15699	1.1415e-36	4.11146e-36
AT1G02170	-0.0583981	-0.147606	-0.259539	0.238109	0.107163	-0.0498929	-0.068079	5.11241	2.33044e-46	1.04772e-45
AT1G02180	-0.252908	-0.315149	-0.463819	0.208376	0.0486951	0.0708792	-0.0306396	0.262786	7.52185e-09	1.13826e-08
AT1G02190	0.640143	1.19461	0.946545	-0.317272	0.322257	-0.569735	0.988443	-2.52795	1.53016e-06	2.07715e-06
AT1G02205	0.626665	0.505139	0.711071	-0.585722	-0.193125	-0.213705	0.493432	5.08771	5.97972e-29	1.77085e-28
AT1G02220	-0.450053	-0.136078	-0.250252	-0.297671	-0.156137	0.470108	0.577143	3.29984	4.4676e-06	5.92898e-06
AT1G02230	-0.680632	-1.00674	-1.54004	0.158201	-0.0787118	0.484286	0.30588	0.654132	8.79582e-38	3.24583e-37
AT1G02250	-0.00369159	0.301846	0.256446	-0.415202	-0.091852	-0.425545	0.172219	-2.71302	0.4251	0.432448
AT1G02260	-0.729686	-0.342004	-0.255263	-0.0382826	-0.162056	0.28527	-0.301673	3.97117	8.15324e-130	1.55102e-128
AT1G02270	-0.0952524	0.818753	0.943993	-0.117845	0.172249	-0.22039	0.0334174	4.36509	1.83828e-201	9.06873e-200
AT1G02280	0.280083	-0.188183	-0.211311	0.158175	0.0240696	0.0137486	-0.0381646	6.29832	1.50041e-22	3.72903e-22
AT1G02290	-0.155535	-0.0905237	-0.160111	0.107566	0.0468041	0.0432954	0.000546223	2.87626	1.67787e-07	2.38594e-07
AT1G02300	0.276114	0.0912367	-0.144125	0.96935	0.593541	-0.443023	-0.123979	4.56987	4.00228e-108	5.57146e-107
AT1G02305	-0.0313309	-0.606056	-0.76609	0.305015	0.00383321	0.162061	0.0132506	6.84014	1.42718e-169	4.78334e-168
AT1G02310	-0.847584	0.63676	0.567686	0.419398	0.444977	0.500116	-0.00568731	-0.481892	1.38865e-08	2.07664e-08
AT1G02330	-0.0269957	0.230121	0.212511	0.00790742	0.0865306	-0.0855679	0.183237	4.78083	2.53864e-07	3.57891e-07
AT1G02335	-0.739421	-0.0294662	-0.0326465	0.0730511	0.0277636	0.10878	0.289153	2.85685	2.38032e-11	3.99474e-11
AT1G02340	0.430324	0.0097583	-0.129168	0.624983	0.362053	0.212844	0.539516	3.36251	1.05776e-41	4.29541e-41
AT1G02350	0.0819638	0.114185	-0.0990869	0.768827	0.493566	-0.41462	0.284984	-1.57178	1.47101e-09	2.29778e-09
AT1G02360	-0.756043	-0.0701849	-0.103983	0.235114	0.105428	0.191692	-0.0410235	4.53506	2.00935e-28	5.86975e-28
AT1G02370	0.0588282	0.350508	0.499933	-0.171912	-0.0189287	-0.269579	-0.00351145	2.93771	4.43018e-28	1.28255e-27
AT1G02380	0.425599	-0.739585	-0.968157	0.714667	0.186996	0.569402	0.428196	0.924356	2.58493e-91	2.76409e-90
AT1G02390	-0.436815	0.468563	0.311121	0.0418439	0.22959	-0.680583	0.482484	-1.06747	2.21009e-06	2.97967e-06
AT1G02400	-0.447407	0.905392	0.852597	-0.083573	0.277609	-0.277618	0.466494	3.31873	9.21881e-41	3.66432e-40
AT1G02405	-0.626069	0.695268	0.968096	-0.377699	-0.0480362	0.0237395	0.916068	-2.04876	2.25436e-11	3.7874e-11
AT1G02410	-0.112071	0.198323	0.28319	-0.15287	-0.038616	0.0860218	0.121954	3.73995	8.76726e-24	2.26353e-23
AT1G02420	-0.0332335	0.27663	0.411457	-0.422456	-0.16396	0.132199	-0.061867	1.87758	9.77523e-35	3.35988e-34
AT1G02430	-0.146821	0.109201	0.410127	-0.95085	-0.539333	0.0884253	0.405802	-2.24416	4.65093e-05	5.88585e-05
AT1G02440	-0.0630549	0.819995	2.22721	-0.828724	-0.610103	-1.38334	-0.261656	-3.23197	4.77838e-09	7.29535e-09
AT1G02460	-0.184733	1.98817	2.21519	-0.362515	0.405794	-0.674711	-0.0016564	0.381856	2.55208e-115	3.95104e-114
AT1G02470	-0.287258	-0.153253	-0.0116437	0.524864	0.164144	0.769971	0.735555	-0.53991	3.59291e-07	5.02454e-07
AT1G02475	0.319854	0.26442	0.52863	-0.136282	-0.0680708	0.0396958	-0.0334703	4.9253	2.24953e-59	1.34488e-58
AT1G02500	0.163269	-0.039064	-0.0110607	-0.0938412	-0.0692764	0.0628125	0.0720712	8.77902	1.1268e-05	1.46656e-05
AT1G02520	-0.287011	0.0743759	0.364031	-0.458483	-0.301001	-0.152642	-0.191183	4.91711	2.40353e-14	4.5183e-14
AT1G02530	0.17876	0.0892221	0.158269	-0.35595	-0.17125	0.158351	0.211588	-1.77357	0.2832	0.290668
AT1G02560	0.0411117	0.193784	0.303982	-0.275117	-0.109697	-0.0665302	0.0295557	7.33715	1.02671e-49	4.98216e-49
AT1G02570	-0.818167	-0.857008	-0.891783	-0.0308828	-0.289519	0.184792	0.533555	0.465541	1.45556e-24	3.83692e-24
AT1G02575	0.267887	-0.441969	-0.9225	0.741437	0.383573	-0.416527	0.0454691	-1.86733	1.10455e-10	1.80781e-10
AT1G02580	0.53168	-0.228238	-0.344784	0.548002	0.23677	0.614829	0.362507	-0.122356	2.12015e-14	3.99482e-14
AT1G02610	0.0881612	-0.285682	-0.208577	0.0383481	-0.101755	-0.258794	0.0373788	4.38478	8.56156e-11	1.40777e-10
AT1G02620	0.305709	-0.543053	-0.323439	-0.417188	-0.462817	-0.158708	-0.291666	2.18572	4.7263e-15	9.11664e-15
AT1G02630	0.361938	0.0780137	-1.36286	0.528883	0.770737	-0.324336	-0.111957	-3.08966	1.3756e-05	1.78321e-05
AT1G02640	0.648104	-1.2564	-1.02588	0.372942	-0.309168	-0.0157929	-0.135599	7.23626	6.66506e-124	1.17336e-122
AT1G02650	0.45181	-1.19805	-1.04994	0.399305	-0.249067	-0.569763	-0.208739	1.22659	5.31564e-86	5.21189e-85
AT1G02660	-0.212181	-0.478268	-0.724361	0.471561	0.158389	-0.606258	-0.128288	6.08653	1.03693e-133	2.1019e-132
AT1G02670	0.0184662	-0.117239	-0.260324	1.10289	0.560061	-0.311331	-0.239775	1.2467	1.46539e-55	8.10728e-55
AT1G02680	0.00382735	-0.26532	-0.402243	0.394852	0.154627	-0.0248197	-0.0311419	3.10372	1.46435e-39	5.64674e-39
AT1G02690	-0.162257	0.0977797	0.0134454	-0.312738	-0.0956645	-0.0528402	0.124057	3.14584	9.24978e-06	1.20927e-05
AT1G02700	0.916996	0.227149	-0.890756	0.345357	0.62103	-0.126462	0.279311	-0.916371	0.0138182	0.0152891
AT1G02705	-0.440552	0.559297	-0.414722	0.379518	0.700865	-0.216566	-0.161328	-1.2377	2.03958e-07	2.88627e-07
AT1G02720	-0.273623	-0.0842617	-0.0677538	-0.380577	-0.223878	-0.147161	-0.102706	2.64026	7.62706e-21	1.79058e-20
AT1G02730	-0.384186	0.260847	0.249098	-0.752306	-0.285288	-0.167746	0.17201	4.23139	2.9009e-19	6.47849e-19
AT1G02740	-0.0327218	0.042881	0.0978866	-0.0396634	-0.0238732	0.0256011	0.193882	2.90912	0.135678	0.141686
AT1G02750	-0.218629	-0.187401	-0.205542	0.177434	0.0322974	0.219557	-0.026003	3.41888	1.20683e-16	2.47072e-16
AT1G02770	1.87047	0.00275563	-0.0865223	-0.0411798	0.0100879	0.224181	0.710777	1.08336	5.72531e-105	7.66388e-104
AT1G02780	0.218764	0.219575	0.220078	-0.0835255	0.0312611	-0.0629259	0.154142	8.63878	7.85176e-12	1.34276e-11
AT1G02800	0.357409	0.338267	-0.612235	-0.813916	0.0226319	0.143351	0.887411	-1.71354	0.0406946	0.0437754
AT1G02810	-0.511493	0.182758	0.515896	-0.152947	-0.1266	0.134984	0.17625	3.34028	1.21952e-14	2.31494e-14
AT1G02816	0.0586914	-0.720701	-0.690387	0.281087	-0.109795	0.208759	0.11162	4.53817	1.8825e-64	1.25308e-63
AT1G02820	0.466709	1.62118	1.88359	-0.388242	0.258801	-0.664768	0.145888	2.07329	3.12518e-34	1.0617e-33
AT1G02840	0.10154	-0.402111	-0.64317	0.534559	0.213596	-0.0735927	-0.276432	7.13126	4.34514e-128	8.07013e-127
AT1G02850	0.37781	-0.612112	-0.760635	0.0869635	-0.111048	0.598306	-0.0378827	6.56137	5.82698e-26	1.5974e-25
AT1G02860	0.047075	0.107482	0.0315856	0.493131	0.307691	0.0443167	-0.0213497	5.01496	9.81242e-14	1.80639e-13
AT1G02870	0.0306589	0.064628	0.0751856	-0.190285	-0.0771191	-0.208175	0.0448973	3.39294	0.0669389	0.0711593
AT1G02880	-0.483918	0.242971	0.35041	-0.0464818	0.021936	0.0291431	0.0339657	3.76338	2.69204e-52	1.39251e-51
AT1G02890	-0.0567112	0.0218099	0.0117555	0.0361713	0.0287071	-0.0614918	-0.161304	7.07482	0.611403	0.616939
AT1G02900	-0.238116	-0.262947	-0.115138	-0.192293	-0.233065	0.251967	0.094083	5.30963	4.47415e-05	5.66539e-05
AT1G02910	0.174093	0.328924	0.496764	-0.30074	-0.0966755	-0.132247	-0.0346716	5.40437	3.68537e-68	2.62764e-67
AT1G02920	-0.522184	0.315365	0.551058	-0.131186	-0.0390353	-0.672497	-0.388651	5.76141	4.84915e-21	1.14528e-20
AT1G02930	-0.372143	0.997509	1.32447	-0.550654	-0.0518119	-1.08011	-0.22499	6.0446	1.94717e-50	9.61238e-50
AT1G02940	-0.10849	0.753478	0.967514	-0.42137	-0.030871	-0.065739	0.199833	-1.91437	1.12517e-05	1.46471e-05
AT1G02950	-0.42969	-0.188949	-0.2546	-0.0218479	-0.0520236	-0.127714	0.0444483	1.67746	1.27855e-07	1.82675e-07
AT1G02960	-0.22569	-0.471775	-0.589425	0.275613	0.0197648	0.111535	-0.159259	4.12644	4.79363e-83	4.46666e-82
AT1G02970	-0.114909	0.296286	0.27774	-0.382206	-0.0861591	0.272648	0.270652	0.504616	2.20308e-08	3.26432e-08
AT1G02980	-0.760656	-0.288432	-0.791827	-0.058885	0.0422122	1.51276	1.23222	-2.24529	0.00240938	0.00278194
AT1G02990	0.020168	0.227807	0.366182	-0.208419	-0.074399	-0.03623	0.0612235	4.64338	6.44207e-15	1.236e-14
AT1G03000	0.471562	-0.00226076	-0.0409669	0.132669	0.0784827	0.0222488	-0.189932	5.07604	1.53009e-26	4.26e-26
AT1G03010	0.05032	-0.726604	-0.8255	0.283286	-0.0675925	-0.072144	-0.0534671	0.638436	1.21286e-29	3.6569e-29
AT1G03020	0.6521	0.911205	0.398816	-0.911023	0.0190197	-0.311525	0.268154	-2.25604	5.02697e-05	6.35148e-05
AT1G03030	-0.0429923	-0.277527	-0.272382	0.0479686	-0.0702399	0.0280483	0.0654335	3.71433	2.58811e-16	5.22356e-16
AT1G03040	0.00669851	0.16419	0.208827	0.0137212	0.0467113	-0.0108986	0.0241751	5.04136	3.57178e-12	6.19264e-12
AT1G03055	0.8432	2.45322	2.93031	0.109912	0.713665	-0.204279	-0.0436699	0.566164	3.9647e-106	5.38595e-105
AT1G03060	-0.241369	-0.0318038	-0.0548046	-0.0797574	-0.042813	0.0550965	-0.138344	6.55733	0.18108	0.187813
AT1G03070	0.00973987	-0.353053	-0.548389	0.539978	0.217416	0.165714	0.114487	-0.681777	5.018e-07	6.9757e-07
AT1G03080	-0.0994614	-0.207339	-0.271535	0.239947	0.0722592	0.0269602	-0.112043	7.00968	1.8378e-08	2.73415e-08
AT1G03090	-0.199939	-0.900367	-1.25842	0.594804	0.116631	-0.000827257	-0.306108	9.0209	4.91904e-132	9.74618e-131
AT1G03100	0.173492	0.0613057	0.27794	-0.930913	-0.517233	-0.0643988	0.496086	1.09431	1.95733e-22	4.84706e-22
AT1G03106	1.54287	-0.083307	-1.00277	-0.393148	0.0821437	-0.556174	0.00730079	-0.505622	0.00999917	0.011158
AT1G03110	0.331298	0.491977	0.711456	-0.845983	-0.332159	-0.252755	0.236361	3.1029	9.3643e-186	3.85693e-184
AT1G03120	0.0993876	-0.126197	-0.425996	0.258849	0.187292	0.359272	0.522228	-2.05732	0.0909865	0.0959886
AT1G03130	0.409265	0.69982	0.250414	0.330661	0.548405	-0.568701	-0.126824	8.38684	3.77426e-39	1.43898e-38
AT1G03140	-0.0227221	-0.24655	-0.443072	0.350777	0.158712	-0.0028423	-0.0158938	6.30112	2.71813e-68	1.94242e-67
AT1G03150	0.0914887	0.0811413	0.0657922	0.281549	0.172938	-0.0857057	0.071132	3.82753	3.66746e-06	4.89136e-06
AT1G03160	-0.739748	0.21622	0.243837	-0.12889	-0.00157739	-0.325236	-0.0266313	5.00904	1.71406e-96	1.99622e-95
AT1G03165	1.30122	0.537531	-0.494526	-0.563719	0.241337	-1.06195	0.322814	-3.30723	5.88386e-05	7.40899e-05
AT1G03170	0.199525	0.387874	0.10651	0.660144	0.553151	0.0176254	-0.180935	-0.346139	0.000480706	0.000576254
AT1G03180	0.0512124	0.324852	0.591869	0.175143	0.10685	-0.151385	-0.0898071	1.18383	1.05654e-11	1.798e-11
AT1G03190	-0.275118	0.0481033	0.0214667	-0.00722964	0.0212985	0.0965316	-0.0227402	3.1874	1.40195e-09	2.19272e-09
AT1G03200	-0.262859	-0.724078	-0.97122	0.250199	-0.0338789	-0.0608203	-0.0172673	1.30316	3.39448e-48	1.59502e-47
AT1G03210	0.186237	-0.803722	-0.57779	0.0594005	-0.313518	0.0268444	-0.259079	4.31341	1.43902e-39	5.55102e-39
AT1G03220	-0.510701	-0.312522	-0.512266	0.488274	0.206544	0.140178	0.00154955	8.09908	6.99807e-36	2.4723e-35
AT1G03230	-0.143397	-0.059077	-0.0405754	-0.0225691	-0.0371441	-0.219721	-0.0820101	5.25179	0.0957886	0.100914
AT1G03240	-0.0183304	-1.12546	-0.895361	0.553928	-0.174886	0.283129	-0.510674	-2.01488	5.52622e-11	9.14151e-11
AT1G03250	-0.134609	0.486728	0.669521	-0.289936	-0.0436568	-0.0638477	0.0640814	4.2776	2.91685e-104	3.85513e-103
AT1G03260	0.0868232	0.0128697	0.187797	-0.20139	-0.154715	0.0573233	0.0421803	3.43668	8.47838e-17	1.74455e-16
AT1G03270	-0.303271	-0.0139502	-0.319821	0.02479	0.109702	-0.132579	0.0255417	0.551296	1.87985e-08	2.79426e-08
AT1G03280	-0.156951	-0.11636	-0.10865	0.0133193	-0.0346969	-0.0437676	-0.0393483	5.16153	1.8805e-12	3.29207e-12
AT1G03290	-0.0865134	-0.498762	-0.537935	0.431413	0.06251	-0.0143591	0.0201468	5.22763	4.75254e-100	5.86797e-99
AT1G03300	0.225585	-0.65406	-0.974582	0.238027	0.00783434	0.41153	0.147111	2.03067	4.037e-85	3.899e-84
AT1G03310	0.0962322	0.392404	0.392893	-0.221568	0.0198547	-0.0139564	0.142097	4.07845	2.23115e-23	5.69871e-23
AT1G03320	0.907162	-0.251635	-0.315535	-0.329531	-0.227344	-0.123697	-0.00935203	-2.81261	0.0279759	0.0304203
AT1G03330	-0.138942	-0.0267101	0.0415933	0.103187	0.0199221	0.0447084	0.182774	3.98981	0.0145827	0.0161171
AT1G03340	0.442611	0.743949	0.687279	0.142703	0.338225	-0.381307	-0.052485	0.970826	1.33981e-25	3.63886e-25
AT1G03350	0.0417406	0.0367355	-0.00156659	0.00729126	0.0286581	0.0163696	0.0592863	5.37299	0.479772	0.486487
AT1G03360	0.0967424	0.361125	0.298791	0.355072	0.318689	-0.396592	0.113621	3.03267	4.11664e-07	5.74232e-07
AT1G03365	-0.0996771	-0.229673	-0.2212	0.10416	-0.0273018	0.22178	0.0426381	4.30954	3.40319e-10	5.45768e-10
AT1G03370	-0.164994	0.00512092	0.125112	-0.303888	-0.190234	-0.132369	-0.211279	5.38111	1.38473e-16	2.82886e-16
AT1G03380	0.0511397	-0.388741	-0.5012	0.235621	0.0257167	0.302383	-0.174717	6.39286	7.78958e-22	1.89081e-21
AT1G03400	0.43901	-0.103723	-0.0844912	0.194581	0.0563053	0.211311	-0.0978934	4.50347	1.33885e-14	2.53947e-14
AT1G03410	0.418181	-0.0272501	-0.297111	0.520546	0.341143	-0.179014	-0.0458844	3.40496	3.61725e-51	1.81923e-50
AT1G03430	0.236736	0.169157	0.13716	0.0262908	0.0801971	-0.0842408	0.192649	3.47188	6.15047e-11	1.01627e-10
AT1G03440	-0.0150064	-0.176288	0.0786258	0.524094	0.118313	-0.0745088	-0.493337	2.79773	3.46465e-07	4.84856e-07
AT1G03445	2.92913	0.798489	1.41026	-0.200695	-0.0381097	-0.639877	0.305962	-0.112605	5.97557e-108	8.29739e-107
AT1G03457	0.647529	-0.474829	-0.734086	0.338111	0.0971987	0.199076	-0.269737	4.45319	3.79955e-42	1.55648e-41
AT1G03470	0.559966	-0.658904	-0.913931	1.14935	0.440049	0.253115	0.0358914	4.46919	1.53271e-170	5.24105e-169
AT1G03475	0.093035	-0.000523797	-0.0468611	-0.202319	-0.0858881	-0.135743	0.0955396	6.89811	3.80688e-06	5.07298e-06
AT1G03495	-0.0803701	0.429224	0.200933	0.519783	0.479063	-0.0138622	-0.0756709	-2.39306	0.477852	0.484607
AT1G03510	0.25275	-0.450036	-0.371893	-0.168461	-0.26029	0.015652	0.338024	0.497708	4.74391e-12	8.188e-12
AT1G03520	0.11182	-0.316984	-0.171072	-0.0988903	-0.203744	0.137969	-0.0396246	3.74808	2.96315e-10	4.76522e-10
AT1G03530	-0.0465447	0.602705	0.708239	-0.122299	0.104574	-0.0655133	-0.143465	4.31715	4.38045e-79	3.82058e-78
AT1G03540	0.424691	-0.0711728	-0.0291317	-0.473446	-0.274461	-0.0676553	0.146621	0.9465	0.000245901	0.000299821
AT1G03545	0.536279	0.0971483	0.203289	-0.385135	-0.195565	-0.123098	0.00429953	0.953432	2.14583e-18	4.64709e-18
AT1G03550	-0.565267	-0.614845	-0.848976	0.407025	0.0766076	0.166831	-0.168087	3.27497	7.61697e-114	1.158e-112
AT1G03560	-0.0876658	-0.0899293	-0.0036442	-0.24236	-0.179918	-0.0998293	-0.176898	3.68138	2.75316e-10	4.43305e-10
AT1G03590	0.243401	-0.295842	-0.210006	0.2076	-0.023426	-0.0663382	-0.175794	5.78227	1.02308e-20	2.3901e-20
AT1G03600	0.381377	0.258004	0.291146	0.209317	0.179612	-0.0525622	-0.269546	8.11956	3.17274e-17	6.61643e-17
AT1G03610	-0.0107313	-0.260519	-0.538655	0.370592	0.191168	0.0952638	-0.078707	5.83981	3.24396e-33	1.07235e-32
AT1G03620	-0.183765	-0.592466	-0.837377	0.876694	0.322495	-0.0578119	-0.240138	1.16557	7.24233e-66	4.9376e-65
AT1G03630	0.209538	1.11396	1.20907	-0.522205	0.078511	-0.229544	0.180134	5.3999	6.39496e-131	1.24128e-129
AT1G03650	0.373827	-0.720724	-0.64481	-0.185598	-0.358345	0.0564611	0.25645	1.6118	9.99719e-27	2.79827e-26
AT1G03660	0.0259671	-0.398526	-0.453197	0.91459	0.342677	-0.265262	-0.464299	0.118557	1.13847e-22	2.83848e-22
AT1G03680	-0.0727632	0.384994	0.56887	-0.269469	-0.0676953	-0.0451457	-0.106522	6.99559	2.70272e-99	3.30361e-98
AT1G03687	0.0381674	0.0182718	0.0230183	-0.272303	-0.131643	-0.0374919	-0.0204043	3.2178	2.39707e-08	3.54411e-08
AT1G03700	-0.703731	0.192966	0.604427	-0.0126059	-0.0791347	0.278438	0.479622	0.590507	5.30288e-10	8.43519e-10
AT1G03730	-0.147953	0.429161	0.485033	-0.154859	0.0470004	-0.135041	0.00641305	2.65549	2.42002e-30	7.43135e-30
AT1G03740	-0.357582	0.391766	0.399254	-0.23396	0.0111124	-0.263086	-0.254583	6.31124	8.99785e-30	2.72342e-29
AT1G03750	-0.0673639	-0.143048	-0.100763	-0.114993	-0.119274	-0.0460899	0.16692	3.1895	0.00640485	0.00722128
AT1G03760	-0.227179	-0.554727	-0.605853	0.390731	0.0274987	0.00680468	-0.101879	3.38788	4.62992e-128	8.57728e-127
AT1G03770	0.0480188	-0.31503	-0.588612	0.246411	0.10939	0.199688	0.319176	2.94669	2.67798e-49	1.28643e-48
AT1G03780	-0.230304	0.262227	0.135817	-0.13719	0.0609509	-0.406026	-0.223564	2.56301	0.000565204	0.000675556
AT1G03790	0.566929	0.640828	0.0343076	-0.130999	0.350284	-0.248726	0.0136258	1.28002	0.107714	0.113136
AT1G03800	0.51132	-0.0205296	0.352816	0.0539518	-0.104316	-0.0511017	1.14152	0.0957533	2.0836e-16	4.22397e-16
AT1G03820	-0.326277	0.373438	0.619429	-0.821663	-0.36835	-0.163499	0.901509	1.65834	1.07811e-23	2.77791e-23
AT1G03830	0.0862975	0.102763	0.119997	-0.521997	-0.232489	0.0451905	0.133526	3.55259	1.9785e-26	5.4931e-26
AT1G03840	-0.350234	0.0823775	0.349592	-0.0457127	-0.0844688	-0.227223	0.164172	1.16662	1.71237e-07	2.4339e-07
AT1G03850	-0.177644	-0.473534	-0.367147	0.0874684	-0.149573	0.286154	0.10816	5.27876	3.11124e-07	4.36511e-07
AT1G03860	0.149104	-0.0289447	-0.0625762	0.16293	0.0830271	-0.0355831	-0.00901424	5.70002	2.08342e-17	4.37092e-17
AT1G03870	-0.028195	-0.538977	-0.662963	0.466742	0.0950405	0.173717	0.0894481	7.53137	2.81588e-96	3.26556e-95
AT1G03900	0.115276	-0.369001	-0.466222	0.329269	0.0740412	-0.055669	-0.0465699	6.66146	5.31127e-103	6.8668e-102
AT1G03905	-0.246151	0.701133	1.22839	-0.44215	-0.163115	-0.116927	-0.111755	2.83251	1.27584e-285	1.6284e-283
AT1G03910	-0.193384	-0.00720556	-0.185595	0.226993	0.170557	0.0313159	-0.011346	5.92059	1.02007e-31	3.25346e-31
AT1G03920	0.00810991	-0.236017	-0.349109	0.231612	0.0748307	0.342314	0.0869727	1.88719	5.17892e-05	6.5397e-05
AT1G03930	0.0180719	0.237903	0.481495	-0.209134	-0.106463	0.0417798	-0.0855523	4.95545	3.84223e-137	8.18918e-136
AT1G03940	0.78107	1.17319	1.24319	0.316791	0.526122	-0.373688	-0.553381	-3.09483	0.000143918	0.000177755
AT1G03950	-0.200813	-0.12256	-0.0126098	-0.156109	-0.155558	0.0482795	0.039111	3.53744	3.86246e-06	5.14238e-06
AT1G03960	0.0143303	0.454416	0.47083	0.336141	0.314071	-0.0974809	-0.352275	3.7409	1.83187e-16	3.72258e-16
AT1G03970	-0.185572	-0.275747	-0.359985	0.367128	0.119728	-0.0799952	0.0181909	4.21375	3.77784e-46	1.69048e-45
AT1G03980	0.201069	1.10376	1.42373	0.012664	0.267594	-0.777567	-0.680585	-1.23331	3.51533e-20	8.091e-20
AT1G03990	1.41862	0.452487	-0.0907406	-0.151242	0.256284	0.0870518	0.259422	-1.20969	1.80353e-08	2.68408e-08
AT1G03993	-0.394714	0.195768	0.254403	0.00885602	0.050139	-0.859342	-0.804571	-3.31223	0.885194	0.887053
AT1G04000	-0.189244	-0.11022	0.243635	-0.0599286	-0.184656	-0.101224	-0.0991621	2.55735	1.55432e-08	2.31981e-08
AT1G04010	-0.11273	-0.279151	-0.541071	0.24586	0.117186	0.0152789	-0.0247806	2.65522	2.32123e-48	1.09446e-47
AT1G04020	0.11482	0.103272	0.211014	-0.710761	-0.356871	0.245411	0.103653	1.93229	2.14222e-18	4.64064e-18
AT1G04030	-0.117497	-0.159085	-0.17044	0.0595674	-0.0194593	0.0341121	-0.14368	2.31448	0.0339179	0.0366762
AT1G04040	-0.0389141	-0.000933678	-0.061528	0.213294	0.126534	-0.270513	0.0962487	6.45765	4.33161e-09	6.62799e-09
AT1G04050	0.189507	-0.0512208	-0.0838703	-0.0740897	-0.0432353	0.0618677	-0.0459967	1.60363	0.073617	0.0780732
AT1G04053	0.484557	-0.583671	-0.58469	0.42968	0.020623	0.266654	-0.308349	-0.861042	5.83723e-08	8.47631e-08
AT1G04070	-0.068277	0.26614	0.310795	-0.164668	-0.00850596	-0.408811	0.150605	1.7232	0.00868876	0.0097408
AT1G04080	-0.137812	0.0339575	0.000176481	-0.00262149	0.0212687	-0.00212923	-0.129469	6.45119	0.00210732	0.0024432
AT1G04090	-0.726431	0.296566	0.385768	-0.0653183	0.0364624	-0.321072	-0.191136	-0.995136	8.54312e-10	1.3479e-09
AT1G04100	-0.405157	0.0717244	0.19202	-0.0625851	-0.0474828	-0.25862	-0.125352	2.00403	1.14442e-17	2.42318e-17
AT1G04110	-0.140582	0.540791	0.63955	-0.766782	-0.236047	-0.498373	0.15619	1.69607	5.11947e-18	1.09572e-17
AT1G04120	0.0956451	-0.0729443	-0.00683111	-0.0372735	-0.0649893	0.00858547	-0.0287834	6.4423	0.696646	0.701246
AT1G04130	0.193965	0.00587859	-0.352539	0.964804	0.603834	0.334896	0.0422527	2.10157	7.00882e-92	7.54608e-91
AT1G04133	0.250647	-0.995625	-0.450487	0.117157	-0.455009	0.461997	-0.579456	-2.34929	0.0104363	0.011631
AT1G04140	0.0354956	-0.176579	-0.270767	0.193288	0.0691803	-0.0287326	-0.126938	6.83579	3.06315e-17	6.39336e-17
AT1G04150	0.424299	0.405403	0.127751	0.542843	0.499107	-0.782667	-1.12423	-2.79892	0.105969	0.111361
AT1G04160	-0.10056	0.252426	0.459267	-0.38418	-0.176895	0.138382	0.220021	3.53467	6.93453e-14	1.2837e-13
AT1G04163	-0.205315	-1.8225	-2.04401	0.312098	-0.377612	-0.476818	0.152073	-2.75233	1.65916e-13	3.02697e-13
AT1G04170	0.193045	0.256541	0.388839	-0.155532	-0.0363513	-0.133194	0.10183	6.407	8.1905e-64	5.37537e-63
AT1G04180	-0.218701	0.176371	-0.455747	0.33504	0.437016	-0.305226	0.185244	0.878634	1.28964e-12	2.2731e-12
AT1G04183	0.462258	0.144929	0.273609	-0.623046	-0.306107	-0.200887	0.197103	3.63845	3.48504e-35	1.2117e-34
AT1G04190	0.0145353	0.164613	0.290764	-0.102285	-0.038322	-0.019646	0.0824416	4.30499	4.13328e-18	8.87325e-18
AT1G04200	-0.208526	0.440715	0.452176	-0.0981841	0.0939928	-0.278787	-0.161189	4.57924	8.15789e-44	3.48018e-43
AT1G04210	-0.00524854	0.377047	0.400932	-0.132286	0.0515771	-0.152429	-0.140003	5.77031	5.80464e-21	1.36815e-20
AT1G04220	-0.31938	0.0228939	0.128304	0.270095	0.107542	0.549883	0.0839706	3.74359	4.12145e-05	5.22904e-05
AT1G04230	-0.235059	0.088448	0.028295	0.166475	0.132771	-0.0269916	-0.0366343	3.3783	2.76599e-12	4.81575e-12
AT1G04240	0.224671	0.243381	-0.019575	0.240499	0.289028	-0.0212003	0.109953	4.27935	1.65248e-06	2.24111e-06
AT1G04247	-0.309363	-0.793069	-1.06891	0.329375	-0.00771987	0.218836	-0.112285	-0.351241	6.07302e-20	1.38544e-19
AT1G04250	-0.110338	0.494282	0.456358	0.00530553	0.180055	0.281297	0.419346	5.38976	8.58627e-17	1.76658e-16
AT1G04260	-0.0499781	-0.0363226	0.0578751	-0.0888607	-0.0879371	-0.0257458	0.0695503	3.68284	0.446776	0.45391
AT1G04270	0.223347	0.22334	0.30987	-0.185509	-0.0471508	-0.209948	0.125913	7.47162	3.16352e-13	5.7089e-13
AT1G04280	0.0608629	-0.139394	0.0237316	-0.193333	-0.197506	-0.0704361	-0.00612912	6.2833	0.000104647	0.00013019
AT1G04290	-0.0784869	0.134094	0.160913	-0.178139	-0.053311	0.19583	0.213252	3.06117	8.66622e-07	1.19182e-06
AT1G04295	-0.0624133	-0.911017	-0.657047	-0.435321	-0.605989	0.399816	0.559164	-1.77448	0.00107372	0.00126429
AT1G04300	0.0619587	-0.211659	-0.443619	0.340839	0.177186	-0.0440561	-0.205485	7.10136	1.56996e-22	3.9001e-22
AT1G04310	0.0701385	-0.133351	-0.465262	0.249378	0.190876	0.0191118	-0.0302067	4.06052	7.63452e-36	2.69541e-35
AT1G04313	-0.772905	-0.193421	0.0583356	-1.25123	-0.774009	0.0635094	0.399321	-2.39518	2.44096e-05	3.12567e-05
AT1G04330	-0.428858	0.641134	0.726124	-0.81024	-0.219738	-0.108598	1.03855	-0.834256	1.06956e-09	1.68003e-09
AT1G04340	-0.0433546	0.0961366	0.132421	-0.0488689	-0.00448381	-0.0147756	0.0330185	3.55586	0.000191418	0.000234878
AT1G04350	0.838447	0.980894	1.43467	-0.338943	0.00623458	-0.0585391	0.0531889	4.65152	7.88127e-168	2.59008e-166
AT1G04353	0.0973426	-0.462778	-0.654918	-0.165527	-0.172976	0.224269	-0.25474	-0.96923	0.00237767	0.00274605
AT1G04357	0.280751	1.15941	0.0620653	-0.669743	0.417381	0.13541	0.845294	-3.38011	0.107175	0.112586
AT1G04360	-0.181109	0.00651572	0.135925	-0.0110255	-0.0464774	0.104992	0.00088214	2.81087	0.0381604	0.041124
AT1G04390	-0.200427	0.0395824	-0.0775638	0.241635	0.17306	0.00189838	-0.0405458	3.55173	5.40139e-09	8.22707e-09
AT1G04400	-0.0430075	0.420625	0.320546	0.218776	0.282956	0.0179098	-0.0807409	7.54044	2.75268e-29	8.22841e-29
AT1G04410	-0.0839832	-0.0625647	0.0158236	-0.294264	-0.194117	-0.0584451	0.024792	9.79323	3.16543e-19	7.0549e-19
AT1G04420	0.341201	0.177814	0.309869	-0.355723	-0.162608	-0.1555	-0.013894	6.61309	1.17798e-68	8.47596e-68
AT1G04425	-0.433334	0.261592	0.113082	-0.691084	-0.208841	0.115105	0.180731	-0.552898	8.79915e-09	1.32716e-08
AT1G04430	0.0138936	0.283115	0.233968	0.173172	0.19734	-0.115191	-0.0365118	7.3376	5.01058e-11	8.30481e-11
AT1G04440	0.0310938	-0.233024	-0.290496	0.615468	0.249217	0.121835	-0.037141	6.3452	5.87564e-59	3.4824e-58
AT1G04445	0.225106	-1.37767	-1.75128	0.16753	-0.250921	-0.10963	0.12356	-1.95785	9.8776e-22	2.39156e-21
AT1G04463	0.712083	3.23375	2.68328	-0.333591	1.09461	-0.552203	0.152076	0.658633	7.2555e-243	5.54983e-241
AT1G04470	0.848366	0.499232	0.453569	-1.13614	-0.386438	0.612463	1.54788	-3.01223	0.00049589	0.000594067
AT1G04480	0.277061	0.0921737	0.0978095	-0.0732357	-0.00777188	-0.111243	0.167876	6.50494	5.6597e-05	7.13246e-05
AT1G04487	0.389392	-0.528228	-0.0951043	-0.815956	-0.728428	0.311819	0.743364	-3.28853	0.644582	0.649732
AT1G04490	-0.421657	0.65513	0.821038	-0.255235	0.0354566	0.457808	0.605559	-0.936962	6.29412e-14	1.16653e-13
AT1G04500	0.623694	0.0769037	-0.270443	0.0467577	0.164796	-0.309846	0.0062845	-1.62399	0.0180902	0.0198885
AT1G04510	0.0147103	0.0257485	0.100458	-0.0637607	-0.0482008	0.00977134	-0.142638	5.64034	3.71907e-06	4.95868e-06
AT1G04513	0.216889	-0.199658	-0.332999	0.379537	0.167663	-0.367369	-0.303651	-1.72258	0.00520791	0.00589995
AT1G04520	0.00217456	0.534348	0.553295	-0.629576	-0.142988	0.141412	0.258729	2.53983	6.1892e-30	1.88083e-29
AT1G04530	0.441026	0.790023	0.913398	-0.192909	0.125762	0.156894	-0.092964	5.16211	7.56141e-125	1.34192e-123
AT1G04550	0.0736767	0.352468	0.550011	-0.356762	-0.126739	0.334484	0.211416	3.73744	2.12357e-71	1.6131e-70
AT1G04555	-0.343068	-0.155599	0.00760082	0.232178	0.00982261	0.0456802	-0.172699	1.76449	3.03398e-08	4.46086e-08
AT1G04560	2.41786	1.46584	-1.12503	0.518647	1.61156	-1.22499	-0.522575	-0.104477	0.0383076	0.0412785
AT1G04570	0.34809	4.56017	2.75336	0.179375	2.21201	0.470736	-0.230359	1.25508	2.98648e-137	6.37145e-136
AT1G04580	1.59921	1.31045	0.988354	0.409636	0.748999	-0.610475	0.441334	-3.3712	4.81376e-08	7.02123e-08
AT1G04590	0.160984	0.0336	-0.0429209	-0.165406	-0.045996	0.00974085	0.16859	3.63316	0.00477993	0.00543051
AT1G04600	0.628343	0.209521	0.238853	0.323768	0.221947	-0.0970982	-0.833421	-1.04627	1.13401e-05	1.47552e-05
AT1G04610	-0.613381	0.0913109	-0.129601	0.270891	0.23952	0.439532	0.505282	-0.148159	0.00390868	0.00446401
AT1G04620	-0.0858538	0.159965	0.260177	0.0995367	0.0696861	-0.149358	-0.0954079	5.03541	6.71017e-09	1.01739e-08
AT1G04630	-0.371253	0.00039434	-0.013201	0.159253	0.0842896	-0.049897	0.0748351	4.18137	6.88147e-13	1.2274e-12
AT1G04635	0.362196	0.945874	0.985443	-0.239841	0.182181	-0.212845	0.615043	0.832898	2.52618e-26	6.99334e-26
AT1G04640	0.370278	0.176869	0.39975	-0.558514	-0.294595	0.143732	0.093148	4.90466	1.37605e-44	5.95944e-44
AT1G04647	0.0737648	-0.687333	-0.723681	0.279463	-0.0772635	0.0864912	0.0274895	-0.177906	2.79356e-19	6.24129e-19
AT1G04650	0.653054	0.457778	0.519237	-0.5434	-0.139594	0.153697	0.147236	1.3856	1.41982e-64	9.46248e-64
AT1G04660	-0.285525	-0.114977	-0.0526436	-0.843455	-0.480831	1.08309	1.3691	-0.214389	0.00101172	0.00119333
AT1G04680	0.106536	0.385666	0.345739	0.100297	0.192013	0.081328	0.425174	5.18978	4.74739e-10	7.56639e-10
AT1G04690	0.101395	0.296792	0.322275	0.0475381	0.114206	-0.0357753	0.203741	6.18486	1.43354e-27	4.09825e-27
AT1G04700	-0.237388	-0.219916	-0.104307	-0.168504	-0.196094	0.25768	0.0711996	2.72438	0.0101761	0.0113474
AT1G04710	0.156237	0.365876	0.385143	-0.145207	0.0429328	0.139611	0.335498	3.40018	2.29505e-31	7.2494e-31
AT1G04730	-0.0209025	0.0641493	0.180573	-0.778585	-0.406717	0.0676353	0.236146	2.10281	8.67491e-18	1.84267e-17
AT1G04733	0.256913	-0.269264	-0.363477	0.615952	0.249626	-0.367228	-0.328385	0.775545	2.19268e-08	3.25001e-08
AT1G04750	0.0465745	-0.0541815	-0.0200455	-0.0441613	-0.0515198	-0.0266583	0.156326	6.05938	0.226045	0.233227
AT1G04760	0.0503159	0.251062	0.277071	-0.580741	-0.215353	0.227825	0.29252	0.215391	1.88987e-16	3.83653e-16
AT1G04770	-0.539293	0.614527	0.261058	0.831432	0.738381	-0.46496	0.0444036	3.31921	8.50974e-38	3.14238e-37
AT1G04778	-0.100589	0.393392	0.286771	0.792015	0.562679	-1.17377	-0.705252	-1.53506	0.0130581	0.0144663
AT1G04780	-0.131201	0.131132	0.126229	-0.0430039	0.0238427	0.00495171	-0.0425235	6.20099	5.52181e-05	6.96349e-05
AT1G04790	-0.0232667	-0.0297203	-0.0337712	-0.120403	-0.0687578	0.146435	-0.119616	4.49267	2.99241e-06	4.00832e-06
AT1G04800	0.245115	-0.205157	-0.11832	-0.0829451	-0.138804	-0.326419	0.061099	6.33398	0.00889909	0.00996642
AT1G04810	-0.104804	-0.126533	-0.0784412	-0.144688	-0.130552	-0.00103234	-0.0666647	6.41873	0.000113304	0.000140719
AT1G04820	0.0604255	0.146327	-0.0369415	0.0031267	0.111428	0.0128253	0.176439	7.77667	0.00835329	0.00937333
AT1G04830	0.241491	-0.197273	-0.294837	0.264707	0.0991171	-0.0376086	-0.0878037	4.40987	3.66162e-46	1.63914e-45
AT1G04833	-0.110025	-0.615439	-0.556758	0.0174251	-0.215994	-0.353797	-0.513232	-3.03227	0.585388	0.591042
AT1G04837	0.436673	0.409366	0.264352	1.15973	0.764659	-0.589302	-0.333904	-2.47661	0.00103937	0.00122509
AT1G04840	0.250831	-0.273058	-0.12699	-0.0714008	-0.175409	-0.356815	-0.0231182	0.631098	1.43486e-09	2.24308e-09
AT1G04850	-0.0131329	-0.077414	-0.108798	0.0267845	-0.00195113	0.00130177	0.117587	6.69019	6.89503e-06	9.06658e-06
AT1G04860	-0.041778	0.177963	0.215939	-0.155119	-0.0308973	0.144607	-0.0240459	5.52391	1.0303e-29	3.11204e-29
AT1G04870	0.229758	0.133472	0.261146	-0.497048	-0.246591	-0.203352	0.160797	4.61506	4.15339e-29	1.23516e-28
AT1G04880	2.17906	1.28715	1.75796	-0.632621	-0.0441963	0.935129	0.332554	0.139261	2.49156e-177	9.22383e-176
AT1G04900	-0.45225	-0.00172908	0.0787798	-0.323728	-0.189277	-0.208588	0.136072	2.56735	3.02626e-22	7.44291e-22
AT1G04910	0.395888	-0.0384211	-0.0886416	0.00471848	0.00629235	-0.0379111	0.0335467	4.82207	5.57593e-62	3.51951e-61
AT1G04920	0.174317	0.134403	-0.0699911	0.418865	0.322365	-0.841356	0.153953	0.366114	9.05857e-09	1.36507e-08
AT1G04930	-0.186393	-0.135784	-0.249689	0.299282	0.142348	-0.036046	-0.0434173	1.77146	5.40005e-18	1.15487e-17
AT1G04933	0.15635	0.406599	0.602827	0.152457	0.146352	0.577649	0.241611	-1.06178	7.24933e-06	9.52163e-06
AT1G04940	0.175424	0.246175	0.345479	-0.0715939	0.0131603	-0.113427	0.0583813	5.04236	5.71252e-16	1.13665e-15
AT1G04945	0.16362	0.27897	0.457719	-0.219216	-0.076201	-0.164251	-0.075816	2.93246	1.09498e-39	4.24029e-39
AT1G04950	-0.113627	-0.370611	-0.589349	0.191206	0.0449794	0.216756	-0.145669	4.57636	2.14402e-74	1.71217e-73
AT1G04960	-0.0288459	0.0219712	0.00703473	0.306879	0.165742	0.0388143	0.0646892	4.69175	5.50804e-15	1.06013e-14
AT1G04970	-0.0174544	-0.284296	-0.394765	0.550601	0.217358	0.150704	-0.0472327	5.52315	1.83096e-128	3.41505e-127
AT1G04980	0.241398	0.118639	-0.159551	0.378155	0.321354	0.411647	0.308749	3.37782	2.32935e-23	5.94538e-23
AT1G04985	-0.0285303	-0.303039	-0.411031	0.359868	0.114919	-0.0576943	0.16471	5.05034	8.0914e-48	3.77295e-47
AT1G04990	-0.102387	0.32558	0.505805	-0.12535	-0.014223	-0.277666	-0.00798228	4.58465	9.03455e-49	4.29484e-48
AT1G05000	-0.460542	-0.192013	0.0520396	-0.139787	-0.215249	-0.02869	0.149467	4.39985	8.43947e-32	2.69957e-31
AT1G05010	-0.0683396	0.142154	-0.126162	0.295415	0.284531	-0.0876907	-0.10491	9.26106	2.9735e-08	4.37456e-08
AT1G05020	-0.0629777	-0.314204	-0.423872	0.203579	0.0336109	0.00568938	-0.302126	2.4907	3.19134e-10	5.12393e-10
AT1G05030	-0.706411	-0.131821	-0.187951	-0.265329	-0.157895	-0.132458	-0.0248078	3.52198	9.18978e-76	7.53617e-75
AT1G05055	-0.000472781	0.239877	0.300935	0.0023933	0.060803	-0.0233748	0.0269426	3.20184	1.56184e-12	2.74231e-12
AT1G05057	0.817374	-0.34617	-0.725616	0.705604	0.363894	-2.14589	-2.16459	-2.08487	1.64199e-07	2.33584e-07
AT1G05060	-0.211123	-0.217462	-0.346401	0.124356	0.0326705	0.124517	-0.0505866	3.37259	1.46592e-24	3.8633e-24
AT1G05065	0.0526943	0.611764	0.511404	-0.0499954	0.212377	-0.577949	-0.15591	-0.459615	0.00121805	0.0014307
AT1G05070	0.0870253	0.109097	-0.041758	0.393669	0.283485	0.0888533	-0.00215112	3.75246	3.05104e-12	5.30195e-12
AT1G05087	-0.0789576	-0.260289	-0.227729	0.112231	-0.0415005	0.140255	-0.0702174	1.75364	0.279053	0.286491
AT1G05090	0.041638	-0.139645	-0.262478	0.310099	0.149445	0.0523583	-0.387661	2.66377	9.11086e-06	1.19168e-05
AT1G05100	-0.519991	0.882345	0.821649	-0.182032	0.223331	1.00603	1.18064	-1.2046	1.55755e-13	2.84704e-13
AT1G05120	-0.302407	0.0273727	0.124431	-0.107414	-0.0769354	0.0108484	-0.0693538	4.74744	1.91888e-27	5.46937e-27
AT1G05140	0.177527	0.216976	0.25777	0.0122551	0.0648547	0.307274	0.111879	4.7084	2.36161e-25	6.36598e-25
AT1G05147	0.266071	-0.508708	-1.1686	0.296263	0.198526	0.123681	-0.33815	-3.37698	0.0393311	0.0423565
AT1G05150	-0.151921	-0.22869	-0.278423	-0.0386849	-0.0789946	0.147119	-0.05971	4.9672	7.42079e-12	1.27103e-11
AT1G05160	-0.48969	-0.152585	-0.324448	0.321572	0.167212	0.179488	-0.285963	3.22732	1.88613e-45	8.32619e-45
AT1G05163	0.752486	-0.322135	-0.055216	0.431051	0.0191739	-1.0506	-1.86882	-2.66161	0.00753529	0.00847016
AT1G05170	-0.0998855	0.504471	0.308986	0.568206	0.517422	-0.0340187	0.000983719	2.66907	9.87006e-19	2.16245e-18
AT1G05180	-0.0162379	-0.0501043	0.00755793	0.146413	0.0372841	-0.203557	-0.0937225	5.13861	5.89551e-15	1.13321e-14
AT1G05183	0.219217	0.439004	-0.274313	0.204854	0.486534	0.316802	-0.396179	-3.34589	0.478978	0.485704
AT1G05190	0.125774	0.124294	0.207118	-0.189276	-0.0808147	-0.125929	-0.0133882	8.04897	2.46735e-12	4.30433e-12
AT1G05200	0.244366	0.489556	0.500856	0.0408902	0.179864	-0.257142	-0.219808	4.81598	1.10638e-31	3.52721e-31
AT1G05205	-0.30437	-0.0834438	-0.0851267	-0.0490594	-0.0517833	-0.0176916	0.14387	3.40884	2.156e-05	2.76691e-05
AT1G05210	-0.186812	0.147703	0.164503	-0.0861568	0.000555971	-0.162374	0.139778	1.19192	0.0870044	0.0919019
AT1G05220	0.0591902	-0.8083	-1.04229	0.0777365	-0.152568	0.185556	-0.0817508	-0.622456	1.03831e-18	2.27349e-18
AT1G05230	0.271583	-0.137901	0.0317588	-0.0566561	-0.130849	0.126963	-0.0371423	4.06744	8.02909e-08	1.1584e-07
AT1G05250	0.00433766	-0.182689	0.0473847	0.073907	-0.100634	-0.104483	-0.182409	6.03215	0.671756	0.67675
AT1G05253	0.382255	0.309647	0.905413	-0.723306	-0.457026	-0.106801	-0.132621	-2.73472	0.000117924	0.000146292
AT1G05260	-0.654682	-0.110602	0.0237941	-0.210026	-0.186679	0.160359	-0.184904	5.94016	1.90194e-28	5.55896e-28
AT1G05270	0.0562612	-0.0839597	-0.201013	0.109972	0.0660171	0.11752	0.0166266	5.19354	8.58629e-10	1.35442e-09
AT1G05273	1.15405	-0.583489	-0.904356	0.48783	0.156374	-2.15749	-1.97678	-1.0361	5.94669e-13	1.06257e-12
AT1G05280	-0.0490719	0.11015	-0.626195	0.287934	0.426132	-0.162401	0.351858	-1.264	0.000283253	0.000343968
AT1G05300	-0.25723	0.979397	1.15681	0.411857	0.473257	-1.66819	-0.61596	4.04411	1.30719e-30	4.04751e-30
AT1G05310	-0.742235	-0.324474	-0.0982728	-0.228348	-0.297732	0.0496266	0.287384	1.85035	1.05553e-11	1.79642e-11
AT1G05320	-0.328142	0.203255	0.425802	-0.291613	-0.152237	0.0276277	0.0267567	4.96181	2.79384e-55	1.5364e-54
AT1G05330	0.150552	-0.734444	-1.14841	0.556421	0.171386	-0.0884083	0.713659	-2.94432	6.86814e-07	9.49114e-07
AT1G05333	0.59894	-0.999799	-0.685945	0.346662	-0.264553	1.60167	-0.113854	3.03258	0.857659	0.860009
AT1G05340	-0.366307	0.271081	0.192905	0.588327	0.410582	-0.363541	0.176666	4.42994	8.70849e-13	1.54624e-12
AT1G05347	0.248811	-0.45288	-0.53183	0.283159	0.0169361	0.0816076	0.0966495	-2.23347	0.22498	0.232149
AT1G05350	0.0181403	0.190752	0.164059	-0.059487	0.0427378	-0.159683	0.0805235	4.49708	3.35405e-07	4.69708e-07
AT1G05360	0.139956	0.164385	0.266547	0.185829	0.113655	-0.0435411	0.0601942	3.48883	9.04568e-10	1.42556e-09
AT1G05370	0.138063	0.391946	0.40932	-0.514859	-0.132572	-0.663871	0.00826655	-0.125317	0.000165572	0.000203836
AT1G05380	0.0167106	-0.262177	-0.491177	-0.042343	-0.0322304	0.128896	0.0370545	5.97332	3.17047e-09	4.87882e-09
AT1G05385	0.818127	0.0140907	0.100723	0.154069	0.0528539	0.0527197	-0.00225783	3.90053	3.46338e-42	1.42115e-41
AT1G05397	-0.339861	-0.0432371	0.0304982	0.375185	0.148602	-0.406776	0.164324	-2.38508	0.131711	0.137636
AT1G05400	0.42709	-0.543428	-0.533294	-0.055602	-0.212321	0.468615	0.41887	0.193208	7.27074e-16	1.4416e-15
AT1G05410	0.245392	-0.34842	-0.347651	0.0436727	-0.0945599	-0.0202422	-0.0771769	4.46985	2.22523e-30	6.84372e-30
AT1G05420	0.46185	0.551082	-0.0451226	0.277138	0.520998	-0.143686	-0.0840232	-0.380049	3.2535e-05	4.1463e-05
AT1G05430	-0.112299	-0.0527568	0.0270048	-0.105102	-0.0967236	0.00466326	0.0810489	4.25297	0.00169438	0.00197487
AT1G05440	-0.149082	0.277197	0.264549	-0.474045	-0.140407	-0.227376	0.158322	-0.171365	0.00200453	0.00232709
AT1G05450	-0.44407	0.356717	0.637167	-0.0306229	0.010111	0.216535	0.128155	-1.25614	1.93638e-05	2.4903e-05
AT1G05460	-0.149157	-0.348618	-0.35087	-0.0717908	-0.151351	0.246369	0.00186428	3.16993	3.43248e-06	4.58465e-06
AT1G05470	-0.164319	-0.311558	-0.186594	-0.290222	-0.290618	-0.11438	-0.194515	2.92101	1.08671e-09	1.70623e-09
AT1G05490	1.07857	0.0400991	0.0115772	-0.271172	-0.112712	0.388033	0.271039	0.483413	3.94652e-31	1.23928e-30
AT1G05500	0.0760467	-0.0906839	-0.133006	0.000894836	-0.0156733	0.0249529	0.0320597	5.44047	9.46469e-08	1.35981e-07
AT1G05510	0.28501	-0.171371	-0.978227	1.04926	0.736459	0.490382	0.692853	-2.77504	0.196641	0.203462
AT1G05520	0.109705	0.174196	0.193022	-0.114238	-0.00532886	-0.0131448	-0.065944	5.76162	7.19614e-08	1.04096e-07
AT1G05530	0.0283794	0.268313	0.056635	-1.03782	-0.358913	-0.109638	0.647563	0.0625997	5.33267e-07	7.40702e-07
AT1G05540	0.266333	1.29084	1.45507	-0.38291	0.184077	-0.453711	-0.0767231	-0.947692	2.16078e-25	5.82746e-25
AT1G05557	0.901641	-1.09911	-0.866613	0.481909	-0.202917	-0.0825772	-0.0075538	-0.36382	4.45084e-52	2.29311e-51
AT1G05560	-0.533004	-0.193582	-0.44337	0.183912	0.110691	0.450501	0.448019	5.60397	9.65486e-16	1.90417e-15
AT1G05562	0.249606	0.0744396	0.267985	-0.181374	-0.130389	-0.158865	-0.0415203	2.87221	4.34461e-12	7.50943e-12
AT1G05570	0.0439797	-0.279079	-0.206814	-0.366573	-0.300401	0.0662258	-0.22687	7.43039	0.000118172	0.000146584
AT1G05575	-0.0836472	-0.230481	0.0709609	-0.0662314	-0.210424	-0.0787118	-0.109945	1.77404	0.152644	0.158965
AT1G05577	0.218198	-0.78829	-0.455079	-0.33892	-0.543294	0.540519	0.394097	-2.72375	0.487589	0.494161
AT1G05590	0.237462	-0.111384	-0.0422135	-0.213956	-0.167163	0.0831787	-0.0977272	3.33361	4.46005e-08	6.51094e-08
AT1G05600	0.436409	-0.25734	-0.286475	0.249557	0.0487104	0.154737	0.0237987	3.29139	4.88114e-47	2.23474e-46
AT1G05610	0.217803	0.133844	-0.119517	0.296852	0.277494	-1.31529	-0.06013	-1.77857	4.36336e-06	5.79345e-06
AT1G05620	-0.10989	-0.0486243	-0.121988	-0.0798004	-0.0316539	0.0758944	0.169968	3.545	0.0350525	0.0378657
AT1G05630	0.175734	0.306513	0.214664	-0.232696	0.0164393	-0.134542	-0.214028	3.81914	7.21091e-16	1.43013e-15
AT1G05640	-0.231384	-0.463401	-0.580967	-0.412056	-0.321306	-0.0638829	0.204218	0.332051	8.30149e-06	1.08743e-05
AT1G05650	-0.225245	1.5197	1.42152	1.1467	1.11265	-0.885244	-1.46228	-0.480461	1.54054e-12	2.70599e-12
AT1G05660	-0.0144549	-0.485305	-1.58021	0.654224	0.530312	-0.450734	-0.247245	0.419222	1.26795e-39	4.90232e-39
AT1G05670	-0.0708753	0.00504108	0.237659	-0.118996	-0.135357	0.0858786	-0.0157484	2.64692	6.52326e-07	9.02363e-07
AT1G05675	0.240162	0.185811	0.812978	-1.11186	-0.703048	-0.368257	-0.0207292	0.29561	2.45495e-22	6.05818e-22
AT1G05680	0.0414638	0.578332	0.750664	-0.702756	-0.216045	-0.0893976	0.0964774	4.52502	1.14649e-14	2.17913e-14
AT1G05690	0.155596	0.147469	0.290123	-0.404805	-0.200798	0.278865	0.0113334	1.43354	9.56993e-16	1.88776e-15
AT1G05700	-0.12987	0.50579	1.52563	-1.27851	-0.810607	-0.278873	-0.269942	3.01516	1.91318e-47	8.85704e-47
AT1G05710	-0.163791	-0.40182	-0.585837	-0.0610271	-0.103115	0.0697771	0.21874	2.47424	4.3389e-27	1.22416e-26
AT1G05720	-0.0452473	-0.225951	-0.223941	-0.000545698	-0.0762602	-0.130429	0.142284	3.90807	3.74342e-12	6.48562e-12
AT1G05730	0.376213	0.285129	0.709405	-0.324572	-0.208668	-0.216489	0.398459	-0.0611908	1.04527e-12	1.84936e-12
AT1G05750	0.210551	-0.221368	-0.248491	-0.0956068	-0.112551	-0.170924	0.0850001	2.63018	3.23312e-16	6.50864e-16
AT1G05760	-0.327029	-0.21731	-0.434332	0.255346	0.127577	-0.24935	0.18942	0.42733	3.78018e-09	5.79919e-09
AT1G05767	-0.209558	-0.0631987	-0.234544	0.0174586	0.0447784	0.0438373	0.147071	3.44172	1.03003e-11	1.75371e-11
AT1G05770	-0.330062	-0.0767269	-0.592695	0.38131	0.337069	-0.343732	-0.314977	-1.10596	4.95476e-10	7.89059e-10
AT1G05780	0.222491	-0.113282	0.0549299	0.0322373	-0.0777126	-0.123666	0.0793095	2.13534	0.000428994	0.000515812
AT1G05783	0.219666	-0.441304	-0.917803	0.9924	0.507932	-0.763447	-0.136919	-2.52391	1.9847e-19	4.45958e-19
AT1G05785	-0.195246	-0.229662	-0.108518	0.0114503	-0.11121	0.00426578	0.0109091	2.30179	6.25474e-06	8.24043e-06
AT1G05790	0.201535	-0.280795	-0.3251	0.103168	-0.0272457	-0.0092337	0.119166	4.93888	1.95629e-36	7.00709e-36
AT1G05805	0.0562662	0.635111	0.441422	0.0639303	0.308232	-0.351718	-0.35268	5.76376	5.1368e-41	2.05369e-40
AT1G05810	0.446383	-0.458161	-0.547476	0.197133	-0.0243824	-0.159511	-0.321684	5.13383	8.41979e-29	2.4834e-28
AT1G05820	0.300001	0.115672	0.000372551	1.5118	0.832891	-0.601176	-0.112517	2.14972	1.06267e-135	2.21757e-134
AT1G05830	0.26332	-0.222258	-0.269947	-0.181506	-0.148943	-0.10711	-0.118663	5.75841	2.30741e-10	3.72789e-10
AT1G05835	-0.168805	-0.774424	-1.50807	0.915166	0.443991	0.429102	-0.250532	1.06931	1.43693e-96	1.67525e-95
AT1G05840	-0.0729568	-0.782349	-1.07926	0.324643	0.000508788	0.231251	-0.202093	5.38544	1.90358e-226	1.22549e-224
AT1G05850	0.0650309	0.0713322	0.135526	0.348701	0.17673	-0.145975	-0.0290594	9.01936	1.97107e-08	2.92727e-08
AT1G05860	0.0446899	-0.55858	-0.578105	0.402943	0.021786	0.136615	-0.0537432	2.96573	7.15148e-116	1.11503e-114
AT1G05870	0.180541	0.0231628	0.0274535	0.139006	0.0757936	0.260562	0.261623	3.84496	2.36603e-09	3.6625e-09
AT1G05890	-0.0251017	-0.554073	-0.781842	0.2542	0.018332	0.126994	-0.100233	6.83266	2.02855e-190	8.68083e-189
AT1G05894	-0.00806366	0.38362	0.552008	0.135112	0.1393	0.183332	0.349135	-0.996133	0.0062118	0.00700903
AT1G05900	0.0519052	0.158521	0.298528	-0.264354	-0.126006	0.346514	-0.0511902	2.98259	2.02333e-44	8.73341e-44
AT1G05910	-0.309167	0.526302	0.78902	-0.427623	-0.12595	-0.0424707	0.0575379	4.58812	1.18334e-80	1.06205e-79
AT1G05927	0.355911	-0.162005	-0.318208	-0.00413362	-0.0040008	-0.474946	-0.201053	-1.76748	0.392236	0.399646
AT1G05937	0.0194388	-1.22915	-1.05659	-0.173264	-0.553867	-0.618614	0.219739	-3.2365	5.82607e-05	7.33707e-05
AT1G05940	0.114752	-0.096653	-0.152482	0.259253	0.116018	0.0434336	-0.150195	5.01346	2.42255e-12	4.22752e-12
AT1G05950	0.338957	-0.128315	-0.109121	-0.530415	-0.314377	-0.155367	0.0987117	1.84722	2.07001e-12	3.6198e-12
AT1G05960	-0.00873875	-0.321914	-0.530578	0.0824066	0.00345322	0.054268	-0.153778	6.58383	1.38016e-14	2.61692e-14
AT1G05970	-0.285372	-0.572736	-0.75169	0.475645	0.106562	0.329305	0.0335937	2.46593	6.71743e-52	3.44068e-51
AT1G05990	-0.430512	-0.461066	-0.427784	-0.136582	-0.233073	-0.0906735	0.501282	-0.55926	0.000170456	0.000209685
AT1G06000	-0.152061	1.22705	1.27043	-0.490104	0.149507	0.497264	0.129867	3.65685	1.00842e-189	4.30697e-188
AT1G06002	-0.0920485	0.617341	0.491902	-0.0246012	0.235292	0.126934	0.197769	1.64331	3.80431e-24	9.91524e-24
AT1G06010	0.103847	-0.356171	-0.410188	0.267634	0.0330994	0.0838468	0.159196	2.61852	2.31937e-18	5.01647e-18
AT1G06020	1.18508	0.75262	0.482167	-0.0275595	0.327245	-0.311419	0.203016	-0.872175	3.08388e-15	5.98431e-15
AT1G06030	0.460126	-0.114935	-0.0919322	0.277801	0.0929213	0.125154	0.21036	-1.51574	0.00875166	0.00980881
AT1G06040	0.714469	1.08137	0.909118	0.199438	0.517594	-0.185884	-0.123175	6.6708	8.65674e-114	1.31426e-112
AT1G06050	-0.0283817	0.210763	0.229095	0.10906	0.118674	0.0830255	0.0888149	2.17807	0.004996	0.00566895
AT1G06060	0.154455	0.0165269	-0.102377	0.131789	0.111038	0.0748078	-0.215962	4.31869	2.79934e-05	3.57581e-05
AT1G06070	-0.0980609	-0.246617	-0.440213	0.375267	0.16996	-0.0674617	0.00559817	3.81241	9.83409e-52	5.01365e-51
AT1G06080	0.521332	0.366083	-0.0808532	1.52336	1.03269	0.4241	0.430721	2.65049	2.89838e-34	9.85413e-34
AT1G06090	-0.290905	-0.152344	-0.282759	-0.187383	-0.101001	0.305409	0.301378	3.11896	0.26885	0.276288
AT1G06100	0.625361	0.910813	1.42596	-3.02542	-1.38082	-0.312043	1.34781	0.510123	4.47068e-26	1.22911e-25
AT1G06110	0.00727791	-0.438629	-0.64597	0.454612	0.15021	0.137483	-0.0518109	5.28479	1.87886e-162	5.71282e-161
AT1G06120	-0.153821	-0.189839	-0.35474	0.638133	0.310754	0.204028	-0.0980588	1.69349	7.03168e-05	8.81943e-05
AT1G06130	-0.370655	-0.178512	-0.188315	0.0460778	-0.0331973	0.160111	-0.049207	4.09558	3.98009e-42	1.63013e-41
AT1G06140	0.00193276	0.361043	0.678873	-0.190162	-0.0806766	-0.355157	-0.28942	0.726482	2.10563e-24	5.5273e-24
AT1G06143	0.0167565	-0.0109844	-0.0230108	0.0180088	0.00935172	-0.259904	0.0143489	1.09237	0.216328	0.223411
AT1G06148	0.550163	-0.776788	-0.271201	-0.127195	-0.491056	-1.11347	0.367009	-3.25875	0.000108164	0.000134503
AT1G06150	-0.0486625	-0.277472	-0.337929	-0.14515	-0.144913	-0.0795038	-0.153611	4.51669	2.09841e-11	3.52973e-11
AT1G06160	-0.654013	-0.524067	-0.455308	0.426845	0.0158141	0.160355	-0.278808	0.321929	5.79862e-13	1.03654e-12
AT1G06170	-0.895991	-0.108366	0.0161826	-1.20597	-0.680625	0.449306	1.12506	-2.81694	9.56151e-08	1.37327e-07
AT1G06177	0.467483	-0.509234	-0.571238	-0.290124	-0.294139	0.346797	0.482598	-1.54581	0.00185494	0.00215846
AT1G06180	-0.17049	-0.26694	-0.496894	0.0473168	0.0113297	0.414868	0.0973451	2.19756	5.39896e-11	8.93572e-11
AT1G06190	0.23184	0.191409	0.328718	-0.268112	-0.116022	-0.0606766	0.0660541	5.84255	2.76857e-50	1.36183e-49
AT1G06200	-0.001063	-0.312166	-0.445074	0.543615	0.212055	-0.0239206	0.0213921	5.57971	1.64502e-65	1.11529e-64
AT1G06210	-0.113802	0.107044	-0.0483394	0.179152	0.177052	0.0471347	0.119545	4.07561	5.59111e-14	1.03877e-13
AT1G06220	0.0252238	0.192093	0.169444	-0.142129	0.000516374	-0.0298298	-0.0400185	6.13797	1.06275e-09	1.66957e-09
AT1G06230	0.159836	0.0972237	0.083396	-0.0966089	-0.0112873	0.0264388	-0.180407	6.30233	1.87971e-09	2.92186e-09
AT1G06240	0.584854	0.224393	0.198241	0.0477172	0.107373	0.366928	-0.038251	3.03285	4.94318e-59	2.9345e-58
AT1G06250	0.305285	-0.491846	-0.28672	-0.0274001	-0.246024	-0.819098	-0.685202	-2.92276	0.0372164	0.0401342
AT1G06265	0.263254	-0.62329	-0.852713	0.625619	0.181521	-0.222486	-0.391645	2.81687	1.02669e-40	4.07209e-40
AT1G06270	0.117627	-0.247676	-0.315201	0.120613	0.000255985	-0.17758	0.198372	0.738155	6.97747e-09	1.05741e-08
AT1G06290	-0.0920336	-0.0310253	-0.201313	0.130283	0.111562	0.0394284	-0.0563391	6.07722	4.49979e-08	6.56808e-08
AT1G06310	-0.215745	-0.183764	-0.525711	-0.5957	-0.245122	0.302051	-0.017155	-1.77943	0.217671	0.224787
AT1G06340	2.20175	0.393368	-0.713506	-0.805817	0.0971719	0.393338	0.167851	-3.1916	7.38404e-11	1.21716e-10
AT1G06350	0.238033	-0.380267	-1.29734	0.573859	0.465865	-0.400537	0.536193	1.89509	1.15785e-20	2.70004e-20
AT1G06360	0.041212	0.46323	0.634356	-1.26516	-0.535213	-0.178929	0.622434	4.26121	1.98072e-70	1.476e-69
AT1G06380	0.0920092	0.428012	0.530939	-0.135896	0.0404136	-0.215972	0.116926	2.79578	2.34403e-17	4.90829e-17
AT1G06390	0.352795	-0.133704	-0.222024	-0.0696748	-0.0499653	0.134658	-0.0975568	6.33054	8.76734e-29	2.58487e-28
AT1G06400	-0.00827822	-0.300213	-0.540273	0.611391	0.285645	0.115799	0.190098	5.83795	3.73552e-94	4.18825e-93
AT1G06410	0.0135502	0.249218	0.184802	0.00533037	0.10721	0.0436904	0.0229403	7.62044	2.36679e-08	3.50051e-08
AT1G06420	-0.0844634	-0.423284	-0.952983	-0.397822	-0.163439	-0.165223	0.692325	-0.613184	6.01584e-08	8.73104e-08
AT1G06430	0.350984	0.455979	0.618048	0.194494	0.195217	0.0692207	-0.0626279	7.27856	2.28315e-42	9.4179e-42
AT1G06440	0.228257	-0.17466	-0.0435593	-0.32348	-0.26366	-0.324785	0.175116	1.07011	1.84846e-05	2.37987e-05
AT1G06450	0.285176	-0.449227	-0.445581	0.156676	-0.0726194	0.39911	0.0439962	1.47537	7.7091e-22	1.87169e-21
AT1G06460	-0.211742	0.252052	0.455281	-0.0591757	-0.0133139	-0.13304	-0.193225	6.67671	1.56937e-56	8.85209e-56
AT1G06463	-0.0361014	-0.632894	0.514644	-0.253356	-0.720155	-1.98966	-2.39098	-2.56503	1.10675e-06	1.51445e-06
AT1G06470	-0.088641	0.30146	0.464623	0.0387545	0.0654761	0.0562015	0.0440856	4.39258	1.17526e-76	9.79514e-76
AT1G06473	0.469197	-1.01864	-0.791719	0.308136	-0.26112	0.124532	0.113108	-0.242808	2.56002e-23	6.52579e-23
AT1G06475	-0.188211	0.0836208	0.377772	-0.253253	-0.196803	0.50952	0.485784	0.308463	2.47972e-06	3.33378e-06
AT1G06490	-0.0100655	-0.079612	-0.167065	-0.31128	-0.153026	0.00883911	0.0740015	2.15709	0.641552	0.646737
AT1G06500	-0.0326613	-0.104039	-0.193622	0.306249	0.148306	-0.108231	0.0745508	2.73819	5.62644e-14	1.04507e-13
AT1G06510	0.0841464	-0.175085	-0.107285	0.0380083	-0.0619573	-0.00287069	-0.113901	3.83187	0.0181495	0.0199507
AT1G06515	0.138299	-0.299866	-0.38595	0.041325	-0.0505981	-0.042619	0.0414769	3.46814	1.98102e-12	3.46556e-12
AT1G06520	0.54867	-0.302222	0.00522949	-0.0645131	-0.235481	-0.154758	0.375339	1.7081	1.73734e-17	3.65464e-17
AT1G06530	0.122411	-0.0682493	-0.150818	-0.0746349	-0.0325442	-0.0523684	0.0634617	5.9625	0.000855839	0.00101286
AT1G06540	0.216525	-0.347215	-0.187635	-0.147235	-0.242549	-0.449209	0.279385	0.0620705	0.303671	0.3113
AT1G06550	-0.156576	0.100369	0.0586188	-0.467927	-0.18659	0.175628	0.120772	5.02663	4.69742e-26	1.29097e-25
AT1G06560	0.183144	-0.214578	-0.373999	0.125594	0.044411	-0.0795146	-0.0382929	3.84406	6.43409e-46	2.86739e-45
AT1G06570	-0.0256298	-0.383885	-0.819702	1.00497	0.519798	-0.0217212	-0.218365	7.94719	1.39581e-122	2.41658e-121
AT1G06573	0.181493	-0.666046	-0.721948	0.264791	-0.0709859	-0.783826	-0.275997	-1.138	0.00230847	0.00266908
AT1G06580	-0.198951	-0.429869	-0.323106	0.0788982	-0.139428	-0.100463	-0.00778132	1.35478	2.71076e-14	5.08627e-14
AT1G06590	-0.195734	0.0312754	0.145176	-0.429786	-0.242435	-0.00555555	-0.0476767	3.11239	4.0158e-29	1.19456e-28
AT1G06620	-0.175391	-0.174098	-0.204675	0.102683	0.00350105	-0.34562	-0.0352663	3.4615	6.79402e-22	1.65244e-21
AT1G06630	0.128069	-0.35063	-0.478351	0.393472	0.122433	-0.0580921	-0.149279	4.14472	2.32844e-67	1.6305e-66
AT1G06640	-0.0563261	-0.111644	-0.065131	0.392362	0.143462	0.0185813	0.0194411	6.60313	3.13199e-11	5.23461e-11
AT1G06645	0.239996	-0.514576	-0.13408	0.0988415	-0.248937	0.244728	-0.143001	3.19433	1.26968e-17	2.68451e-17
AT1G06650	0.124532	0.252249	0.514331	0.0189695	0.00620684	0.0891836	-0.0933744	5.6319	6.83205e-29	2.0189e-28
AT1G06660	-0.175027	-0.170562	-0.466914	-0.262128	-0.0891339	0.166607	0.0782094	0.435987	0.0137191	0.0151833
AT1G06670	0.187607	0.226251	0.206004	-0.195972	-0.01582	-0.129191	-0.0326646	6.04726	2.13402e-07	3.01779e-07
AT1G06680	0.189435	0.514832	0.61032	0.0472046	0.163383	-0.215488	-0.147952	10.8844	2.39156e-52	1.23825e-51
AT1G06690	0.294315	0.572971	0.895786	-0.737672	-0.285451	-0.0264482	-0.185867	5.50065	7.07889e-271	7.77014e-269
AT1G06700	0.246102	-0.346922	-0.566284	0.285307	0.100134	-0.0495971	-0.0274665	6.65348	9.19171e-180	3.48507e-178
AT1G06710	-0.0506472	-0.0530224	0.0418124	-0.387862	-0.243217	-0.0299145	-0.0856135	2.83629	1.32745e-06	1.80846e-06
AT1G06720	0.00342418	0.0186327	0.115465	-0.404461	-0.228297	-0.212015	-0.0125519	5.41691	5.9507e-10	9.44719e-10
AT1G06730	0.0320216	0.131322	0.074127	-0.145254	-0.00978794	0.176687	0.0311688	3.5835	9.36577e-11	1.53725e-10
AT1G06740	-0.279135	0.00657454	0.121718	-0.107607	-0.0899933	-0.0871335	-0.19248	1.85589	7.56905e-07	1.04374e-06
AT1G06750	0.168934	0.888804	0.482775	-0.537817	0.162702	-1.09874	-0.449435	-2.86743	0.00781521	0.00877987
AT1G06760	-0.594369	-0.79158	-0.763863	0.172317	-0.186941	-0.310745	-0.0570654	7.11133	2.44349e-266	2.43827e-264
AT1G06770	0.166084	-0.217591	-0.301114	0.0394397	-0.0249693	0.092046	-0.0220923	3.222	4.93078e-16	9.84139e-16
AT1G06780	-0.338569	0.431458	0.429995	0.116343	0.202479	-0.031504	-0.0427689	4.14528	2.28474e-43	9.63631e-43
AT1G06790	0.0994903	-0.0505048	-0.127551	0.217583	0.117639	-0.0928441	0.164881	2.06264	8.19794e-11	1.34869e-10
AT1G06800	0.055342	-0.420136	-0.4598	0.100334	-0.0766567	-0.131696	-0.166212	4.39012	2.26725e-22	5.60127e-22
AT1G06820	-0.238259	0.194429	0.356107	-0.249722	-0.113944	-0.0097104	-0.173526	4.71794	6.34877e-90	6.60542e-89
AT1G06830	-0.153115	0.0159968	0.160695	-1.34557	-0.715688	-0.225418	0.481709	0.764509	1.65603e-08	2.46925e-08
AT1G06840	0.0238092	-0.169315	-0.0963864	0.173426	0.00596538	-0.125161	-0.127971	5.73787	8.28618e-07	1.14112e-06
AT1G06850	-0.332694	-0.133455	-0.2995	0.120429	0.071078	-0.0723205	0.102329	2.73861	1.29742e-10	2.11842e-10
AT1G06870	-0.357996	-0.0399574	-0.0487939	0.0330046	0.00612867	-0.139096	-0.0107913	3.88998	5.58704e-32	1.79447e-31
AT1G06890	0.0175648	-0.184832	-0.157665	0.0389917	-0.0511704	-0.0569984	-0.0441743	5.92759	2.2808e-14	4.29421e-14
AT1G06900	-0.0199669	-0.153695	-0.251176	-0.153866	-0.0956712	-0.219087	-0.0214265	6.06035	5.40068e-09	8.22655e-09
AT1G06910	0.0440257	-0.00109826	0.0598749	-0.0579579	-0.0496695	0.166182	0.0508747	1.71473	0.108642	0.114088
AT1G06923	-0.0461929	-0.439679	-0.519542	0.414592	0.0873573	0.227123	0.259689	0.539997	1.07976e-10	1.76855e-10
AT1G06930	0.256071	-0.16474	-0.882882	-0.199247	0.0848436	-0.239095	0.250857	-1.69789	0.00114012	0.00134118
AT1G06950	0.22882	0.013316	0.0945581	-0.473718	-0.259501	-0.0147961	-0.0549534	7.6422	1.22214e-33	4.0899e-33
AT1G06960	0.0629069	-0.115506	-0.0434726	-0.493861	-0.309444	-0.175979	0.0962	3.32592	2.05399e-10	3.32555e-10
AT1G06970	1.46243	-0.446115	-0.844578	0.555173	0.261703	1.2425	1.17409	-2.86999	6.7235e-16	1.33455e-15
AT1G06980	0.481966	-0.389188	-0.544413	0.367756	0.10589	0.387552	0.217584	1.52298	1.9809e-18	4.29669e-18
AT1G06983	-0.937852	1.52496	2.22271	0.234399	0.392934	-2.42365	-0.976134	-2.43707	6.90249e-34	2.32231e-33
AT1G07000	-0.200593	-0.136615	0.00151418	-0.0721176	-0.12764	-0.23709	-0.15092	4.45068	1.72724e-06	2.34092e-06
AT1G07010	0.969561	0.860744	1.2832	-0.867458	-0.287634	-0.141253	0.323391	4.59167	5.00407e-220	3.01798e-218
AT1G07020	-0.0504676	-0.548979	-0.704815	0.618737	0.178321	-0.22966	0.0236876	3.49726	7.46921e-113	1.1185e-111
AT1G07030	-0.168485	-0.139993	-0.263363	0.157391	0.0731549	-0.067256	0.0327835	4.24208	1.14342e-26	3.19359e-26
AT1G07040	-0.356807	-0.40534	-0.282443	0.546646	0.0972444	-0.269942	-0.18145	6.75004	1.74574e-54	9.46044e-54
AT1G07050	-1.0735	2.03217	1.69954	-0.484477	0.546029	0.467756	-0.159494	3.6978	6.08428e-267	6.15522e-265
AT1G07060	0.695147	0.909453	0.400221	-0.0492476	0.448271	-1.1515	-0.678409	-2.99335	0.000139539	0.000172512
AT1G07070	-0.035096	0.393296	0.506746	-0.393427	-0.103432	-0.0758192	0.303993	3.03793	8.04558e-26	2.19792e-25
AT1G07080	0.0411071	-0.0586651	-0.0468888	0.240765	0.0969019	0.0780351	-0.16902	5.83317	2.09939e-07	2.9692e-07
AT1G07090	-0.300028	0.178383	0.109404	0.0235385	0.0942233	-0.300937	0.0225201	3.45441	4.43577e-09	6.78453e-09
AT1G07110	0.126125	-0.0440656	0.0837968	-0.487044	-0.300831	0.16398	-0.16733	7.48323	4.04921e-51	2.03461e-50
AT1G07119	-0.0212334	-0.287808	-0.353697	-0.110856	-0.129401	-0.178497	-0.301902	0.117911	0.00015286	0.000188525
AT1G07120	-1.04693	-0.234657	-0.308002	-0.0477869	-0.077664	1.0715	0.878894	-2.39893	2.40051e-06	3.23006e-06
AT1G07128	0.236065	-0.0663245	0.163241	-0.301515	-0.249387	-0.146898	0.149762	3.18532	8.38787e-05	0.000104821
AT1G07130	-0.0132227	-0.128434	-0.0396435	0.0146231	-0.0650965	0.0448758	-0.0521083	2.12288	0.91523	0.916482
AT1G07135	0.321877	1.47618	0.971535	0.0848293	0.702691	-0.517649	0.111651	3.79293	9.0095e-28	2.5895e-27
AT1G07140	-0.295115	-0.052837	-0.117403	0.175196	0.0915076	-0.111691	0.058245	6.87505	2.51527e-27	7.14146e-27
AT1G07150	-0.481895	0.550471	1.0678	-0.279342	-0.128624	-0.105447	0.091656	2.85153	2.74703e-78	2.35937e-77
AT1G07160	-0.143537	1.01233	1.78417	-0.248537	-0.0441053	-0.0225316	-0.366702	-0.0305489	5.43978e-58	3.15925e-57
AT1G07170	0.132795	-0.589858	-0.820218	0.399387	0.0798608	-0.00949556	-0.00208836	3.95687	6.96517e-77	5.8339e-76
AT1G07180	0.944427	1.39296	2.17425	-1.04804	-0.320129	-0.288321	-0.00284892	6.10898	2.3623e-206	1.21736e-204
AT1G07200	0.241053	-0.277037	-0.261442	-0.141336	-0.168212	0.429834	-0.0281751	5.63035	2.53331e-12	4.4173e-12
AT1G07210	0.244696	-0.191224	-0.182047	-0.0194177	-0.0765091	-0.0137453	0.253547	4.66119	6.95832e-25	1.84912e-24
AT1G07220	0.128286	0.124682	0.221306	-0.174926	-0.0781101	0.147857	0.0157564	2.83764	2.83625e-20	6.54792e-20
AT1G07230	-0.08576	-0.361131	-0.49613	0.436075	0.142661	-0.111518	-0.171349	5.57176	5.04102e-90	5.25228e-89
AT1G07240	-0.161158	-0.0276367	0.0863431	-0.315271	-0.204841	-0.172728	-0.196463	5.26361	9.43609e-38	3.47918e-37
AT1G07250	0.149312	0.314538	0.103526	0.138217	0.244292	0.120609	-0.0109931	5.26892	8.63676e-14	1.59303e-13
AT1G07260	-0.276294	0.256684	0.29558	-0.307713	-0.0812606	-0.0364565	-0.0826734	2.83742	1.15304e-20	2.68913e-20
AT1G07270	0.0221321	0.0741242	0.00985513	-0.955217	-0.431478	0.579951	0.783427	-0.854308	3.8287e-06	5.09928e-06
AT1G07280	-0.125243	0.767484	0.321339	0.46343	0.636258	-0.0979174	-0.184485	5.86314	1.31434e-33	4.39374e-33
AT1G07290	0.208936	-0.0809424	0.146164	-0.302287	-0.253826	-0.257485	-0.218276	0.925007	8.02784e-09	1.21341e-08
AT1G07300	-0.17203	0.06063	-0.419013	0.805166	0.582674	0.0188397	-0.325283	1.6447	3.41858e-50	1.67893e-49
AT1G07310	-0.0564258	-0.00068647	-0.0262529	0.503488	0.260037	-0.122047	-0.131431	6.14404	2.41524e-19	5.40707e-19
AT1G07320	0.256537	0.0760463	0.0281182	0.0106378	0.0466437	-0.0528778	0.000332854	8.4035	5.98739e-06	7.8944e-06
AT1G07330	0.351435	0.824035	0.426901	0.499248	0.65668	0.152564	-0.667681	-2.41604	0.000122528	0.000151875
AT1G07350	-0.0413864	-0.313219	-0.804148	1.74741	0.932939	0.221916	0.079626	4.72744	3.56186e-267	3.67106e-265
AT1G07360	-0.0704081	0.556668	0.624538	-0.309679	0.00809331	0.00427903	-0.00639267	5.3787	7.68327e-91	8.14441e-90
AT1G07367	0.796945	0.154228	0.188804	-1.42388	-0.672058	-0.332856	1.05777	-2.64482	0.102295	0.107614
AT1G07370	-0.151975	0.486387	0.630666	-0.590418	-0.181173	-0.159044	0.462541	2.62935	1.28611e-27	3.68015e-27
AT1G07380	-0.275828	-0.283489	-0.340087	0.103213	-0.0240241	0.0760111	0.107961	3.94549	1.41396e-33	4.72102e-33
AT1G07390	0.681604	-0.455365	-0.136562	-0.49618	-0.506146	0.128855	-0.166064	3.24379	4.90645e-35	1.69999e-34
AT1G07400	-0.258994	0.416328	-0.407351	2.11568	1.47118	-0.379022	0.435466	0.291832	2.28278e-64	1.5163e-63
AT1G07410	-0.102922	0.0709748	-0.0819063	0.148282	0.14876	0.0746284	0.0684726	0.629694	0.330018	0.337616
AT1G07420	-0.239961	0.663312	0.54406	0.26008	0.390895	-0.0360508	-0.144902	4.78142	1.52296e-92	1.65759e-91
AT1G07430	0.320872	0.435919	-0.60191	0.213151	0.597825	0.40468	0.844237	-2.04106	0.0305199	0.0330899
AT1G07440	0.424651	-0.339153	-0.83333	0.791	0.447175	0.336374	0.0800177	4.64684	1.19329e-104	1.58478e-103
AT1G07450	0.858808	2.04326	3.13305	-1.42121	-0.392787	-0.513883	0.353536	1.17162	6.39265e-179	2.4113e-177
AT1G07470	-0.0471874	0.12148	0.273374	-0.236085	-0.128181	0.00532922	-0.0717892	4.58155	2.44299e-55	1.34582e-54
AT1G07477	1.32197	0.600717	1.29677	0.292981	0.114713	-0.479542	-0.670429	-2.77774	7.70899e-12	1.31896e-11
AT1G07480	0.0483651	0.0193212	0.0755695	-0.0379802	-0.0312991	0.0263605	-0.216362	4.73145	3.64568e-08	5.33842e-08
AT1G07490	0.12767	0.096323	0.0861015	-0.865093	-0.397032	0.180139	0.27712	-2.3349	0.0733613	0.0778095
AT1G07500	0.644374	0.416599	0.661473	-0.757998	-0.321757	-0.0135103	1.18457	-2.37337	0.000812303	0.000962513
AT1G07510	-0.303499	0.0465163	-0.0415991	0.0730363	0.0813954	0.107316	0.0474822	4.92373	1.41638e-20	3.29522e-20
AT1G07513	0.377806	-0.382402	1.09239	1.65133	0.206601	-1.47308	-0.92425	-2.98079	9.14836e-08	1.31548e-07
AT1G07520	-0.0244361	-0.367176	-0.281706	0.0238136	-0.138975	0.0939432	-0.0186419	3.6959	7.91054e-20	1.79679e-19
AT1G07530	-0.126444	-0.0561233	-0.253398	0.133852	0.113976	-0.0156109	0.0129653	5.37025	2.45532e-21	5.86397e-21
AT1G07550	-1.07137	0.209106	0.92218	-0.82466	-0.58032	0.648796	0.0631008	0.168953	6.83012e-13	1.21854e-12
AT1G07560	-0.832593	-0.114839	0.474802	-0.223255	-0.346455	0.377013	-0.0107634	1.64246	1.09806e-09	1.72381e-09
AT1G07570	0.34952	0.163538	0.293089	-0.12895	-0.0531458	0.0690702	0.0367675	5.02618	2.48079e-26	6.86942e-26
AT1G07590	-0.411065	0.0101703	0.0722641	0.173987	0.0696855	0.286704	0.289197	10.2003	8.91397e-07	1.22512e-06
AT1G07600	-0.332771	-0.0668243	-0.0498688	0.151076	0.0476116	0.279187	0.253002	3.5132	0.00174842	0.00203645
AT1G07610	-0.391392	0.039238	0.0252825	0.0606338	0.048048	0.439915	0.246318	6.99334	6.70087e-05	8.41173e-05
AT1G07615	-0.176799	-0.412101	-0.511169	0.150014	-0.0293372	-0.180538	-0.00979105	3.27174	7.64551e-59	4.51795e-58
AT1G07620	0.229383	0.0446236	0.394729	-0.234624	-0.21914	0.562437	-0.0158399	1.85174	5.58108e-17	1.15488e-16
AT1G07630	-0.06498	0.0452242	0.224055	-0.332039	-0.210555	-0.01994	-0.17092	5.52557	3.0118e-18	6.49426e-18
AT1G07640	-0.29894	0.00680811	-0.304272	-0.00921319	0.101356	-0.247164	0.180541	3.48152	2.135e-06	2.88074e-06
AT1G07645	1.58724	-0.0293178	-1.96629	0.211668	0.741719	0.966114	1.1624	-2.88094	0.00490146	0.00556541
AT1G07650	0.217783	0.311435	0.206639	0.0831023	0.180295	-0.418321	-0.189366	6.36476	2.37576e-07	3.35445e-07
AT1G07660	0.0018885	-0.29325	-0.255383	-0.12506	-0.172902	-0.0513432	0.230961	3.34838	1.19017e-06	1.62547e-06
AT1G07670	-0.0862594	0.0445802	-0.00941464	0.0991992	0.082458	0.0443915	0.0634302	5.87271	0.162433	0.168896
AT1G07690	0.89153	-0.199918	0.563058	-0.716064	-0.678997	-0.5278	-0.95537	-2.07355	2.00283e-06	2.70589e-06
AT1G07700	0.513399	0.828227	1.12454	-0.5649	-0.105144	-0.0390853	0.0510108	4.16217	2.22561e-178	8.30933e-177
AT1G07705	-0.103559	0.278324	0.369462	-0.302689	-0.0889493	-0.0800028	-0.0968154	4.19434	1.5339e-58	9.00846e-58
AT1G07710	-0.238405	0.189327	0.197125	0.142552	0.131786	-0.334324	0.0559217	-1.66886	0.732516	0.736644
AT1G07720	0.0796705	0.306004	0.532461	0.04377	0.0484005	0.106247	0.159364	4.46307	2.53373e-10	4.08573e-10
AT1G07725	0.724566	-0.0125572	0.207737	0.440844	0.142805	-0.38965	-0.525103	-2.80347	0.215013	0.222084
AT1G07728	-0.00697478	-0.386671	-0.470279	0.236917	0.0174374	0.268043	-0.0151034	4.35447	1.46178e-48	6.92202e-48
AT1G07730	-0.127722	-0.0234397	-0.298309	-0.0389266	0.0643466	0.203903	-0.216693	1.53365	0.316098	0.323692
AT1G07740	0.197588	-0.194472	-0.0613228	-0.11345	-0.165932	-0.0288755	0.0895838	2.69368	1.19144e-05	1.54859e-05
AT1G07743	0.347149	-0.760907	-1.08944	0.797449	0.254599	0.469695	-0.010549	-1.71831	3.72465e-24	9.70992e-24
AT1G07745	0.0694488	-0.275499	-0.31977	0.235739	0.0407935	-0.0384297	-0.109899	2.51311	3.37262e-25	9.05455e-25
AT1G07750	-0.044072	-0.33537	-0.357802	-0.0400697	-0.124348	0.141167	-0.00992393	5.12316	1.06212e-10	1.74018e-10
AT1G07770	0.430282	-0.0251268	-0.0212604	-0.162986	-0.0911573	-0.0567817	0.131058	7.23998	4.59653e-17	9.5412e-17
AT1G07780	0.0141059	-0.388472	-0.460109	-0.641568	-0.426395	0.0450034	0.506147	2.97118	1.48427e-13	2.71489e-13
AT1G07790	-0.106613	0.41917	0.646158	-0.487011	-0.179445	-0.213474	0.123715	4.13463	1.63264e-63	1.06385e-62
AT1G07795	-0.0074927	-0.536252	-0.197125	0.386341	-0.0986229	-0.616719	-0.198117	-1.12264	1.44395e-05	1.87004e-05
AT1G07810	-0.0137932	-0.10733	-0.122071	-0.223265	-0.142495	0.00512779	-0.0311758	6.25037	0.00497017	0.0056408
AT1G07820	-0.184459	-0.234207	-0.241209	-0.204514	-0.177991	-0.00684842	0.229117	4.90223	0.000138531	0.000171275
AT1G07823	0.209681	-0.165356	0.035129	0.00748488	-0.118205	0.0275414	-0.454387	-1.98787	0.650473	0.655579
AT1G07830	0.0554477	-0.37383	-0.595475	0.315096	0.106819	-0.0907892	0.10476	3.74692	3.98304e-47	1.82775e-46
AT1G07840	0.0382242	0.0979557	0.115725	0.0531794	0.0533185	-0.043439	0.0388474	4.04352	0.226387	0.233558
AT1G07870	-0.291002	-0.04253	-0.192688	0.157618	0.114685	0.202331	0.265885	3.06511	4.24055e-20	9.73571e-20
AT1G07880	-0.0671282	0.212235	0.0973106	-0.0811849	0.0684609	-0.265533	0.363595	1.098	0.365912	0.37343
AT1G07885	0.853516	0.265581	-0.134868	-0.066609	0.188705	-0.474815	0.641852	-3.04282	0.02783	0.0302646
AT1G07890	-0.19426	0.279012	0.153099	0.3587	0.314325	0.0374235	0.0430594	8.13057	4.36746e-17	9.07257e-17
AT1G07893	0.486143	0.50031	0.925827	0.263338	0.1566	-1.6235	-0.595906	-2.58202	0.326158	0.333759
AT1G07900	-0.168442	0.019033	-1.40202	-0.205512	0.377272	0.0513507	1.32518	-2.91932	2.41202e-06	3.24515e-06
AT1G07902	0.0658231	-0.420351	-0.452145	1.07401	0.407487	-0.327687	-0.0974969	-1.55552	1.44873e-17	3.05749e-17
AT1G07910	-0.205859	-0.0423152	-0.063103	-0.191088	-0.10272	0.0213448	0.122325	4.19779	1.31831e-05	1.71076e-05
AT1G07920	0.205903	0.109136	0.144844	-0.143509	-0.0472785	-0.0486483	0.0278114	8.74853	1.25389e-21	3.02691e-21
AT1G07930	0.193857	0.109112	0.103333	-0.203521	-0.0634635	-0.053245	0.0901947	8.31304	4.69192e-19	1.04021e-18
AT1G07940	0.176346	0.15998	0.252693	-0.2792	-0.117178	-0.0446411	0.102601	8.58851	3.14103e-50	1.54331e-49
AT1G07950	0.0973405	-0.388328	-0.441546	-0.0188097	-0.121108	-0.0291239	0.0565406	3.14864	3.29449e-16	6.63157e-16
AT1G07960	0.193677	-0.325073	-0.328443	0.109341	-0.0525636	0.0762727	0.259716	4.02956	1.15654e-23	2.97754e-23
AT1G07970	0.119079	-0.252401	-0.338552	-0.0115159	-0.0611745	0.0114197	-0.1228	3.91255	2.02219e-25	5.45772e-25
AT1G07980	0.2115	-0.449236	-0.582023	0.332748	0.0608908	0.139733	-0.0453426	3.49014	8.99725e-100	1.10468e-98
AT1G07985	0.334062	-0.276864	-0.702472	1.25361	0.676386	0.520048	-0.320669	2.01123	5.96312e-14	1.1063e-13
AT1G07990	-0.113576	0.0141066	-0.102029	0.221148	0.153988	-0.0189952	-0.043746	5.77159	5.86095e-15	1.12677e-14
AT1G08000	-0.379667	0.281101	0.428793	-0.00475509	0.042092	0.019689	-0.152429	2.4177	1.88401e-44	8.14327e-44
AT1G08010	-0.0929445	-0.179381	-0.355224	0.202104	0.0998727	-0.0613125	-0.0177101	3.51503	1.15789e-27	3.31757e-27
AT1G08030	-0.0972271	0.0965777	0.0734717	-0.0402882	0.0197505	-0.118174	0.0346774	4.03001	0.000164577	0.000202657
AT1G08035	0.282645	0.122792	0.531882	-0.746317	-0.468591	0.566452	0.0534484	-3.08567	0.00015412	0.000190036
AT1G08037	0.340128	-0.226261	-0.230779	-0.129319	-0.138574	0.656338	0.437537	-3.13293	0.819391	0.822463
AT1G08040	-0.378179	-0.0711371	-0.113102	0.187354	0.0839529	0.105717	-0.00875289	3.42401	1.11461e-38	4.20143e-38
AT1G08043	-0.206929	-0.390807	-0.488981	0.969506	0.387209	-0.142	-0.357361	-2.45029	1.48835e-07	2.12236e-07
AT1G08050	-0.327694	-0.167604	-0.0399278	-0.107005	-0.151929	0.256389	0.0268742	2.94611	4.26624e-11	7.0936e-11
AT1G08060	-0.08519	-0.0813833	-0.14486	0.0754619	0.031762	0.175864	-0.129043	4.65011	0.361782	0.369371
AT1G08070	0.0566613	-0.53377	-0.601899	-0.0819891	-0.196208	0.0074211	-0.0371461	0.829416	8.00585e-17	1.64886e-16
AT1G08090	-0.721967	0.867741	2.9343	-0.365701	-0.582455	-1.20568	0.823858	0.557398	4.14413e-25	1.10974e-24
AT1G08110	0.115528	-0.143483	-0.314711	0.373994	0.196245	0.0883763	0.135595	6.21186	5.19078e-36	1.83884e-35
AT1G08115	0.42962	-0.327997	-0.969218	1.13092	0.669869	-2.44593	-2.20666	-1.3297	1.51655e-09	2.36757e-09
AT1G08125	-0.299445	-0.196672	-0.278977	0.217907	0.0708311	-0.0769163	-0.0312656	3.87467	1.02762e-39	3.98224e-39
AT1G08130	-0.255791	0.305442	0.499943	-0.67155	-0.298795	-0.0729956	0.103706	4.18596	5.22193e-81	4.71175e-80
AT1G08160	-0.329492	-0.130009	-0.228519	-0.234578	-0.127789	0.0975237	0.0874335	2.42758	0.000503394	0.000602859
AT1G08165	0.5442	0.145356	0.688147	-0.797075	-0.531016	-0.721302	0.324165	-0.706674	1.21269e-09	1.90159e-09
AT1G08173	-0.409415	-0.0276621	0.262881	-0.0544722	-0.133305	1.17455	0.92401	-1.91395	0.0163073	0.0179752
AT1G08180	0.0243769	-0.724805	-0.483433	0.367642	-0.138238	0.156125	-0.0973472	1.48618	1.54577e-23	3.96243e-23
AT1G08190	0.0446773	0.0617839	0.11708	-0.0774629	-0.036569	0.0794873	-0.0576001	6.72586	1.09999e-06	1.50549e-06
AT1G08200	0.134048	0.461846	0.644061	-0.181213	0.0026035	0.0208559	0.0224922	7.39039	4.89469e-176	1.78494e-174
AT1G08210	-0.0715427	-0.347112	-0.4776	0.251484	0.0535335	0.0722893	-0.164	4.56175	7.66099e-79	6.64224e-78
AT1G08213	-0.00188915	-0.383631	-0.186728	-0.0313293	-0.209176	-0.108107	0.722662	-1.49241	4.47165e-06	5.934e-06
AT1G08217	0.242352	-1.07591	-0.953176	1.30774	0.254324	0.290718	-0.649641	-1.13313	1.48253e-27	4.2372e-27
AT1G08220	-0.6118	0.222886	0.327634	-0.262809	-0.0920253	-0.0658952	0.266788	2.04731	8.23181e-44	3.51103e-43
AT1G08230	0.411964	-0.50057	-0.465995	0.367963	0.00560014	0.0947778	0.0131522	4.73128	8.23413e-57	4.66608e-56
AT1G08250	-0.0761137	-0.0215093	0.139336	-0.157852	-0.139711	0.196455	0.0757786	3.17089	9.80512e-05	0.000122149
AT1G08260	-0.133969	0.0073673	0.0325506	-0.509656	-0.260767	-0.0756147	0.0987688	3.92798	0.00175618	0.00204538
AT1G08270	-0.21813	0.0499604	0.361998	0.274364	0.0498229	-0.379344	-0.421058	-1.15442	0.0970238	0.102157
AT1G08273	0.400907	1.25701	1.04501	-0.700749	0.139293	0.399557	0.820707	-1.62113	8.50892e-29	2.50902e-28
AT1G08280	-0.017062	-0.0105709	-0.0920325	-0.280383	-0.116561	0.090385	0.15302	3.14067	0.0872721	0.0921629
AT1G08283	-0.425293	-0.179461	-0.240486	-0.0969408	-0.0879489	0.36344	0.388497	-0.899542	0.0117221	0.013029
AT1G08290	-0.446966	0.36986	0.53166	-0.347485	-0.104389	-0.499527	0.340512	-0.101537	7.60269e-08	1.09826e-07
AT1G08300	0.248451	-0.49959	-0.813453	0.581423	0.228803	-0.688383	-0.104076	2.40729	1.4378e-99	1.76237e-98
AT1G08310	-0.373715	-0.847829	-1.10362	1.04044	0.322872	0.065908	0.0098251	1.48927	6.6026e-54	3.5284e-53
AT1G08315	-0.00250462	-0.253928	-0.0986418	0.431233	0.079212	-0.253491	-0.182201	4.20791	8.23047e-19	1.80937e-18
AT1G08320	-0.146679	-0.424683	-0.418901	0.0474188	-0.119779	0.124235	-0.225105	4.67644	3.73914e-15	7.23984e-15
AT1G08340	-0.314147	-0.534867	-0.574751	0.290074	-0.0199573	-0.0117419	-0.0069683	3.519	2.59168e-22	6.39056e-22
AT1G08350	-0.100182	-0.361418	-0.431388	-0.067662	-0.13098	-0.134571	-0.167227	3.0711	2.87897e-30	8.82217e-30
AT1G08360	0.315042	-0.00190121	-0.016355	-0.245145	-0.118388	-0.0592138	0.179797	7.4055	6.35192e-14	1.17684e-13
AT1G08370	-0.0236862	0.0694331	-0.0593044	0.388213	0.260163	0.0724799	-0.144752	4.85818	1.78406e-08	2.65601e-08
AT1G08380	0.169762	0.656366	0.822702	-0.256916	0.0348853	-0.48076	0.00357299	9.88512	2.37398e-55	1.30846e-54
AT1G08390	0.0515425	-0.0965185	-0.0813323	0.0845668	0.00504849	0.0617275	-0.0672641	0.789971	0.875913	0.877913
AT1G08400	0.170493	0.197808	0.175904	-0.0489677	0.0487537	0.0466518	0.0358123	2.76539	1.62204e-10	2.63806e-10
AT1G08410	0.207794	0.521624	0.668694	-0.22997	0.00986565	-0.198766	-0.0383301	4.33478	2.72837e-136	5.77033e-135
AT1G08420	0.104475	0.0335111	-0.0045138	0.0466372	0.047164	0.056364	-0.0128202	6.269	0.378396	0.385902
AT1G08430	-1.0803	-0.0580926	-0.305825	-0.179511	-0.0265421	0.495305	0.674817	3.64957	6.0579e-17	1.25213e-16
AT1G08450	-0.0205971	-0.0942965	-0.204778	0.122381	0.0665853	-0.0206722	-0.00925417	5.17971	2.98508e-26	8.23986e-26
AT1G08460	0.0163509	-0.477727	-0.599713	0.58011	0.171474	0.044626	-0.148092	5.01002	1.47603e-136	3.13075e-135
AT1G08465	-0.122024	0.346689	0.355799	-0.0519123	0.0865701	-0.226032	-0.11688	2.84075	1.88949e-09	2.93685e-09
AT1G08470	-0.00540001	0.122396	0.272669	-0.279222	-0.148904	0.166907	0.0751737	4.02653	6.07211e-52	3.11451e-51
AT1G08477	-0.216672	0.827161	0.495441	0.0305102	0.401549	-0.176799	0.863377	-2.64612	0.372271	0.379779
AT1G08480	-0.0661018	-0.083187	-0.180066	-0.0228519	-0.00686189	-0.0784966	0.201841	5.58475	4.54711e-06	6.03232e-06
AT1G08490	0.0892963	0.289366	0.459733	-0.0900162	-0.00534148	-0.107035	-0.302499	5.50067	2.791e-70	2.07346e-69
AT1G08500	-0.0923439	-0.103187	-0.465492	0.502626	0.337685	0.163706	0.255684	2.50189	3.76767e-30	1.15181e-29
AT1G08507	-0.513731	0.148684	0.327504	0.261368	0.120639	-0.217186	-0.354181	-1.33257	0.000631182	0.000752489
AT1G08510	0.107823	0.0370432	-0.145141	0.611992	0.379072	-0.0523176	0.258601	6.85269	1.06794e-121	1.82305e-120
AT1G08520	0.137266	0.0785622	0.115226	-0.339652	-0.15586	-0.204244	-0.122817	7.55657	1.041e-33	3.49275e-33
AT1G08530	-0.0991955	0.083932	0.0837261	-0.0527722	0.00165987	-0.0481791	0.0856352	2.42529	0.195958	0.202784
AT1G08540	0.200666	0.506699	0.774323	-0.186193	-0.0134045	-0.0942244	-0.151606	6.3284	2.76406e-130	5.29489e-129
AT1G08550	0.112578	0.346585	0.506539	-0.24133	-0.0584545	-0.235441	-0.0556547	6.35957	2.2302e-55	1.23045e-54
AT1G08560	-0.179381	0.40491	0.204581	-0.194425	0.104534	-0.287751	-0.0565654	3.63886	6.7489e-10	1.0692e-09
AT1G08570	-0.148707	0.184658	-0.0192654	0.0871983	0.173126	0.29649	0.184086	6.05586	2.4967e-13	4.51968e-13
AT1G08580	0.291459	0.656461	1.00746	-0.370109	-0.0832338	-0.26373	0.319786	4.51655	1.8073e-71	1.37381e-70
AT1G08590	0.0666944	-0.517206	-0.715118	0.344471	0.0658038	-0.0754121	-0.0137924	3.45845	9.96454e-32	3.18091e-31
AT1G08592	-0.0645249	-0.773654	-0.854313	0.0241295	-0.218933	0.0891916	-0.0491159	2.52808	6.82025e-45	2.97309e-44
AT1G08600	-0.074083	-0.0198837	-0.0944756	-0.0360645	0.000203853	0.143922	0.061748	5.25452	0.801349	0.804611
AT1G08610	0.13421	0.373591	0.481033	-0.149687	0.0138726	-0.285604	-0.021714	2.81575	1.72267e-16	3.50488e-16
AT1G08620	0.30955	0.063634	0.0702486	0.0475325	0.0427728	0.0341448	0.0104819	5.2974	1.64324e-06	2.22872e-06
AT1G08630	0.295577	-0.213717	-0.628932	1.41875	0.77654	-0.391928	-0.500928	8.13794	1.08641e-82	1.00888e-81
AT1G08640	0.0391136	0.0629873	0.0473537	-0.289006	-0.118296	-0.199959	0.386063	5.25275	5.04215e-10	8.02744e-10
AT1G08650	-0.22468	-0.228109	-0.819538	0.383412	0.312812	0.16526	0.21685	3.55757	8.63917e-62	5.4327e-61
AT1G08657	0.311567	0.0863105	0.427326	0.535101	0.182649	-1.14161	-0.318922	-2.29671	0.360843	0.368446
AT1G08660	0.140694	-0.256735	-0.474397	0.302841	0.138396	0.0426233	-0.252531	5.01909	1.72026e-71	1.3081e-70
AT1G08670	0.0384563	-0.582731	-0.804994	0.360998	0.060343	0.213069	-0.0845498	1.57755	4.26263e-23	1.07883e-22
AT1G08680	-0.0807322	-0.24151	-0.365871	0.0886567	0.00527908	0.0913191	-0.150984	5.44563	4.30284e-09	6.58444e-09
AT1G08697	-0.92219	-1.86793	-1.9404	1.14881	-0.0240792	0.886251	0.229094	-3.33249	3.38722e-16	6.81386e-16
AT1G08700	0.192672	-0.0884766	-0.0578239	0.098641	0.00961073	0.0927081	-0.00393194	4.86853	5.10721e-11	8.46305e-11
AT1G08710	0.124694	-0.359313	-0.535737	0.227501	0.0527872	0.037807	0.184515	3.0841	1.00011e-41	4.06357e-41
AT1G08720	-0.116335	-0.169361	-0.197733	0.159972	0.0329894	0.111356	-0.0567971	5.11026	1.7087e-11	2.88347e-11
AT1G08730	-0.156047	0.0697242	0.000860253	-0.728741	-0.318174	0.38479	0.442892	-0.426812	0.0011151	0.00131224
AT1G08750	0.0296555	0.0391929	0.116823	-0.12239	-0.0740075	0.0277725	-0.0617366	3.40201	4.56363e-11	7.57775e-11
AT1G08757	1.12232	-0.258992	0.265891	-0.433197	-0.47789	-1.27675	-0.408064	0.0234279	6.6822e-15	1.28106e-14
AT1G08760	0.124843	-0.159245	-0.198014	0.167643	0.0436628	0.00780182	0.0784011	4.54717	4.83314e-22	1.18101e-21
AT1G08770	0.128374	-0.117096	-0.00603245	0.134681	-0.00871266	0.0524089	0.0222524	3.80084	0.00443797	0.00505378
AT1G08780	-0.366794	0.192212	0.327456	-0.210585	-0.0863029	-0.101406	0.24764	3.28207	2.82617e-18	6.09937e-18
AT1G08800	-0.204248	-0.0492145	-0.00289401	-0.152861	-0.108276	0.0489711	-0.106709	5.50697	3.3359e-06	4.45863e-06
AT1G08810	0.415838	0.369865	0.702435	-0.0592785	-0.0172073	-0.418346	-0.243388	3.63807	2.01939e-19	4.53568e-19
AT1G08820	0.1401	-0.195306	-0.343314	0.236418	0.102443	0.0194476	0.0497895	5.57883	2.85303e-77	2.40248e-76
AT1G08830	-0.172347	0.0481297	0.139078	-0.275343	-0.151945	0.0783153	0.58574	6.62315	0.0690475	0.0733369
AT1G08840	0.122533	0.250089	0.656771	-1.14299	-0.62369	-0.12204	0.288851	2.75354	8.09355e-93	8.84849e-92
AT1G08845	-0.250341	0.199596	0.201112	0.388763	0.260408	-0.0810598	-0.0390142	2.01205	1.29067e-08	1.93248e-08
AT1G08857	0.392668	-0.153575	-0.207697	0.203484	0.0685915	-0.289049	-0.560767	-0.470782	4.14458e-05	5.25688e-05
AT1G08860	0.707682	1.26499	1.13945	0.614555	0.770789	-1.51146	-1.13267	-3.06937	0.00238175	0.00275063
AT1G08880	0.0123316	0.789268	0.702952	0.0140735	0.298898	0.271908	0.161315	5.91549	5.52956e-95	6.2864e-94
AT1G08890	-0.2494	1.19731	1.36982	0.110765	0.396982	-0.168063	0.0943817	5.36767	1.86786e-145	4.46679e-144
AT1G08900	1.18037	-0.472201	-0.48923	0.371299	0.0339257	-0.025675	-0.112036	4.81945	5.84453e-221	3.59398e-219
AT1G08910	0.259565	0.0613137	0.102622	0.00280313	0.0080699	-0.116457	-0.416085	4.2061	3.77501e-07	5.27348e-07
AT1G08920	-0.511267	0.550925	0.0905033	0.316456	0.495344	0.319247	0.176596	4.49445	9.5764e-39	3.61656e-38
AT1G08930	0.0189883	0.0457114	0.0544454	-0.223558	-0.0994531	-0.453193	-0.118198	8.33386	0.000407914	0.000491005
AT1G08940	0.166559	0.527588	0.724044	-0.137942	0.0414063	-0.238521	0.1223	4.34035	1.56847e-52	8.15553e-52
AT1G08960	-0.0494488	0.126102	0.329698	-0.186183	-0.118923	-0.0664816	-0.171075	3.11418	4.28878e-17	8.91418e-17
AT1G08970	-0.104656	0.235065	0.252035	0.0716035	0.1085	-0.0892907	0.0372858	4.87514	2.06832e-10	3.34827e-10
AT1G08973	-0.579933	-0.769657	-0.871376	0.404768	-0.0202617	-0.356336	0.114123	-1.03234	6.71841e-24	1.73946e-23
AT1G08980	0.00152502	-0.180971	-0.260546	0.480247	0.206325	-0.0797968	-0.0699141	6.69104	1.15155e-29	3.47443e-29
AT1G08990	-0.39308	-0.288526	-0.219918	-0.192433	-0.215261	0.234082	0.215596	3.3816	1.2001e-06	1.63873e-06
AT1G09000	-0.110257	-0.0296556	-0.0748302	-0.165086	-0.0773698	-0.06325	-0.161714	1.75912	0.039719	0.0427553
AT1G09010	-0.488562	-0.395878	-0.486629	0.271477	0.0340297	0.334792	-0.538291	6.27299	1.29578e-90	1.36827e-89
AT1G09020	-0.140864	0.224726	0.252493	0.02464	0.077973	0.0171138	-0.0910639	5.37873	3.21795e-15	6.2428e-15
AT1G09023	0.182768	-0.152797	-0.235848	-0.377715	-0.212106	0.0024759	-0.172269	3.58947	9.27965e-06	1.2131e-05
AT1G09040	0.0439151	-0.0111216	-0.176996	-0.0585191	0.0223246	-0.0543108	0.0497378	2.6398	0.127666	0.133517
AT1G09050	-0.425336	0.042343	-0.163377	0.204738	0.185057	0.183129	0.124871	2.22372	9.84985e-18	2.08901e-17
AT1G09053	0.413194	-0.701821	-0.398317	-0.27759	-0.473904	0.189092	-0.0978169	-1.44413	0.667696	0.67269
AT1G09060	0.0113905	0.190696	0.162207	0.0313242	0.0887235	-0.120525	-0.0296041	5.51879	0.00204129	0.00236852
AT1G09070	-0.161757	0.456503	0.234384	0.457656	0.455036	-0.355734	0.0364421	7.01379	4.83116e-12	8.33333e-12
AT1G09080	0.178997	-1.39766	-0.795329	-2.03298	-1.68315	0.238276	1.12817	-0.770357	9.80835e-07	1.3461e-06
AT1G09090	-0.75434	-0.610454	-0.429321	0.219985	-0.15387	0.186125	-0.756885	3.47496	7.4285e-12	1.27226e-11
AT1G09100	-0.118637	-0.129488	-0.136334	-0.0334952	-0.0576284	0.0564984	0.118505	4.56858	5.11408e-06	6.76892e-06
AT1G09130	0.0814821	0.149896	0.225838	-0.272431	-0.111564	-0.159045	-0.122217	6.80315	1.17378e-52	6.11485e-52
AT1G09140	0.18883	-0.188948	-0.484104	1.05188	0.561343	0.203697	-0.199955	6.13258	2.71152e-215	1.57894e-213
AT1G09150	0.0128565	-0.00978598	0.0680023	0.0069911	-0.0256959	-0.0681463	-0.0192612	4.67934	0.582419	0.588179
AT1G09155	0.0523098	-0.402805	-0.236491	0.435111	0.0278492	0.167389	0.039724	-0.251759	1.86122e-07	2.64052e-07
AT1G09160	0.100452	0.251682	0.257174	0.0843058	0.124216	0.0090905	0.0553691	4.29525	1.0678e-18	2.33643e-18
AT1G09170	-0.227038	0.266	0.455232	-0.449428	-0.199125	0.278724	0.213648	2.64645	2.25517e-10	3.64484e-10
AT1G09176	-0.247232	-0.56394	-0.459818	-0.420034	-0.432704	0.710152	0.698139	-1.49408	0.101014	0.106282
AT1G09180	0.236524	0.858649	0.870096	-0.0222336	0.271284	0.218924	0.154465	-3.04849	0.00273675	0.00315115
AT1G09190	0.326937	-0.240411	-0.0704213	-0.129978	-0.201789	-0.226618	0.169058	1.26823	5.67647e-08	8.24722e-08
AT1G09193	0.356417	-1.83355	-2.42856	2.08961	0.63196	-0.304547	-0.687001	-3.09942	6.66695e-24	1.72655e-23
AT1G09195	-0.902222	-0.155798	-0.0171767	-0.381967	-0.289123	0.166749	-0.162724	3.189	1.0345e-162	3.17183e-161
AT1G09200	-0.207049	0.571463	0.596962	-0.713222	-0.174623	0.102424	0.232841	4.17866	1.4196e-65	9.63648e-65
AT1G09210	0.0764277	0.244036	0.23778	0.0136843	0.0902728	-0.0388023	0.195585	6.41462	1.03765e-12	1.83692e-12
AT1G09217	0.710144	1.57428	1.99839	-0.335699	0.215541	-0.79656	0.0743482	-2.94284	4.30462e-13	7.72179e-13
AT1G09220	0.296574	-0.405152	-0.263731	-0.560238	-0.46231	-0.233641	0.577068	0.284903	6.82512e-10	1.08096e-09
AT1G09230	0.0456308	0.0878469	0.118779	0.162021	0.0999822	-7.03169e-05	-0.206918	4.03464	0.192491	0.199328
AT1G09240	0.597655	1.85861	1.93686	-0.734889	0.226007	-0.444206	0.601153	2.9819	2.09418e-57	1.2035e-56
AT1G09250	0.0374434	-0.468032	-0.88654	0.720165	0.343575	0.0425064	0.0917523	4.2678	5.6366e-152	1.4731e-150
AT1G09253	0.0186944	-0.495947	-0.159415	0.150103	-0.202442	-0.393846	-0.153365	-2.79622	0.160409	0.166846
AT1G09257	0.705372	-0.543794	-0.677256	0.376173	0.0513092	0.478659	-0.0966197	-2.58094	0.000174022	0.00021395
AT1G09270	0.109893	0.0603355	0.00290242	0.189141	0.133827	-0.0495803	0.0359036	6.30023	5.15886e-11	8.54542e-11
AT1G09280	-0.0736338	-0.44349	-0.653024	0.141794	-0.00708833	0.0486261	-0.149925	4.93097	1.32554e-115	2.05796e-114
AT1G09290	-0.0911345	-0.204177	-0.313582	0.637119	0.286969	-0.0400535	-0.143904	3.63046	2.9736e-131	5.80262e-130
AT1G09297	-0.29091	-0.0758678	-0.177184	0.709115	0.36304	0.181444	0.275482	-2.00556	0.00236455	0.00273148
AT1G09300	0.295283	-0.141953	-0.183153	0.183022	0.0579264	-0.0289191	0.139156	3.30692	2.43334e-37	8.88541e-37
AT1G09310	0.330996	1.02714	1.23239	0.540454	0.544194	-0.0508633	0.0617284	8.77006	1.37572e-50	6.82665e-50
AT1G09320	-0.316896	0.1068	-0.0218239	0.0446106	0.10078	-0.0590114	0.0012393	3.67569	1.4067e-16	2.87241e-16
AT1G09327	0.257903	-0.087994	-0.0707892	0.366535	0.148201	0.10233	0.248451	-2.84568	0.243647	0.251011
AT1G09330	0.210277	0.103595	0.223159	0.0417554	0.0155547	-0.11476	0.0271803	4.79004	5.20791e-13	9.3193e-13
AT1G09340	0.310936	0.788233	1.19518	-0.672613	-0.209212	-0.219133	-0.0675252	9.02433	0	0
AT1G09350	-0.541857	4.65362	5.15547	-0.414642	1.1766	0.248502	0.113304	4.19679	1.80849e-100	2.24811e-99
AT1G09380	-0.040391	0.0801201	0.568888	-0.0690149	-0.170723	-0.774804	-0.318578	-0.317233	0.05612	0.0599222
AT1G09390	0.698131	0.185855	-0.112393	0.064356	0.193546	0.119971	0.21313	3.41938	3.31536e-57	1.89685e-56
AT1G09400	0.0187728	-0.359567	-0.71203	-0.137437	-0.0710867	-0.224496	-0.255561	-2.92161	0.258699	0.266068
AT1G09410	0.402031	-0.518998	-0.459287	-0.0347041	-0.210255	-0.0391332	0.188564	0.562197	4.66117e-15	8.99338e-15
AT1G09415	0.346303	-0.459248	-0.296385	-0.0468642	-0.230803	0.0758576	0.110753	3.30357	1.48018e-17	3.12235e-17
AT1G09420	0.591403	-1.03927	-1.48162	0.289036	-0.05446	0.391221	-0.068843	5.34647	1.23453e-202	6.18758e-201
AT1G09430	-0.064254	-0.571986	-0.622625	0.416529	0.0344824	-0.00744397	-0.217758	7.75797	3.47401e-112	5.12878e-111
AT1G09440	0.637341	0.0247347	0.0311936	-0.199422	-0.0936189	0.0430565	-0.0602731	3.09209	1.96453e-53	1.04072e-52
AT1G09450	-0.362381	0.196804	0.0732507	-0.463907	-0.125168	0.138441	-0.00745029	0.556509	8.70368e-10	1.37245e-09
AT1G09460	-0.0557006	-0.546021	-0.985435	0.337357	0.133143	-0.130564	-0.350045	4.142	3.0259e-51	1.52427e-50
AT1G09470	0.608266	0.154495	-0.093895	-0.0651932	0.101699	-0.0359349	0.12093	0.854685	1.42864e-15	2.80176e-15
AT1G09480	0.0933736	0.0157722	0.1307	-0.1392	-0.102652	0.316527	0.292672	1.8694	0.00537308	0.00608142
AT1G09487	-0.108478	0.140771	0.728554	1.18166	0.441828	-0.528894	-0.152431	-2.94249	0.0140671	0.0155566
AT1G09490	-0.360893	0.304109	0.496951	0.0556775	0.0649275	0.345318	0.253682	4.16997	3.02537e-40	1.18727e-39
AT1G09500	0.274746	0.99642	2.24526	-1.00648	-0.587379	-0.213278	0.507063	2.48019	5.54666e-78	4.73429e-77
AT1G09520	0.147676	-0.264415	-0.435731	0.388151	0.163043	0.0400932	-0.073427	4.02059	6.21476e-54	3.32276e-53
AT1G09530	0.206472	-0.140315	-0.416246	0.261706	0.176059	-0.167161	-0.291651	5.34917	1.45985e-36	5.24261e-36
AT1G09540	-0.186919	0.0463818	-0.260626	0.200714	0.218153	0.462034	-0.0716478	0.609708	0.0205187	0.0224819
AT1G09560	-0.574566	-0.0352651	0.169656	-0.018059	-0.0890916	-0.0603443	-0.231848	7.90546	1.4123e-10	2.30378e-10
AT1G09570	0.0690953	-0.2612	-0.570467	0.606191	0.319118	0.213373	0.126732	8.30648	6.0726e-50	2.9638e-49
AT1G09575	0.329379	-0.310306	-0.288216	0.302028	0.0402157	0.0123466	0.282183	2.3954	2.00033e-37	7.32131e-37
AT1G09580	0.167437	-0.0438297	-0.0544541	-0.0629682	-0.0425525	-0.0463264	0.24235	2.87229	0.00109983	0.00129454
AT1G09590	0.221146	0.348789	0.425905	-0.424673	-0.121779	-0.146475	0.213841	6.26959	2.22432e-32	7.21383e-32
AT1G09600	-0.180313	0.575918	0.524843	-0.362003	0.0279963	-0.558082	0.0432109	-0.802683	6.19488e-07	8.57804e-07
AT1G09610	-0.752846	-0.144878	-0.069242	-0.143782	-0.145395	-0.260455	0.147658	-0.598123	1.04387e-10	1.71105e-10
AT1G09620	0.105729	-0.116865	-0.114121	-0.298439	-0.189089	-0.0991159	-0.0892856	7.62637	1.72655e-09	2.68757e-09
AT1G09630	0.222253	0.18007	0.35823	-0.576295	-0.287511	-0.130541	0.154163	3.76044	3.44238e-80	3.06698e-79
AT1G09640	0.291355	-0.0783096	-0.102118	0.0373164	0.000491066	-0.107463	0.00502379	7.94502	2.68996e-31	8.48337e-31
AT1G09645	-0.120047	-0.0407019	-0.0122362	0.145467	0.0496774	-0.0830693	0.231044	4.0259	5.4078e-07	7.50996e-07
AT1G09650	0.12457	0.171491	0.168557	-0.0406205	0.0378315	-0.0428709	0.528661	-1.43571	0.363431	0.370985
AT1G09660	-0.028509	0.0644966	-0.0458328	0.359252	0.237901	-0.0127347	-0.00434843	4.47616	6.62525e-22	1.6121e-21
AT1G09680	0.349177	-0.470903	-0.239449	-0.0736691	-0.270953	0.00592858	0.0561426	0.99813	3.75657e-13	6.75966e-13
AT1G09690	0.324429	0.213406	0.200623	-0.312392	-0.0807995	-0.0938246	0.224796	7.71683	1.04288e-15	2.05403e-15
AT1G09700	0.196079	-0.0260698	0.0389752	-0.0131947	-0.0369689	0.0167645	-0.00530033	3.48647	3.69145e-06	4.92275e-06
AT1G09710	0.488921	-0.662775	-1.11637	0.837804	0.349176	0.380124	-0.196655	3.54069	3.2413e-252	2.76872e-250
AT1G09730	0.0896104	-0.152949	-0.275289	0.212975	0.0962846	0.0286876	-0.0217661	5.50951	5.44103e-29	1.61349e-28
AT1G09740	-0.545049	-0.247021	-0.283461	0.254974	0.0572935	0.142899	0.0977931	6.10298	1.35223e-58	7.94791e-58
AT1G09750	-0.635297	-0.0618192	-0.319875	0.282454	0.206639	0.260974	-0.050072	5.92488	5.25849e-24	1.36583e-23
AT1G09760	0.0715759	-0.0309189	-0.0656925	0.120647	0.0616084	0.00169203	-0.0469233	4.9587	0.000518546	0.000620801
AT1G09770	0.0288178	-0.288475	-0.520564	0.214909	0.0886587	0.00453529	-0.0999403	7.68087	4.07552e-64	2.69325e-63
AT1G09773	0.450009	-0.166096	0.763401	0.562307	-0.0840446	0.332882	0.134208	-3.06661	0.00865089	0.00970033
AT1G09780	-0.122912	0.579707	1.09735	-1.16233	-0.560477	-0.212983	0.134769	7.78577	0	0
AT1G09783	-0.12484	0.269904	-0.219329	0.427902	0.466996	0.213946	0.248468	-2.76397	0.0763706	0.080927
AT1G09790	-0.749982	0.906841	2.16296	0.808643	0.287897	-1.74289	-2.23843	-2.6384	3.78668e-05	4.81294e-05
AT1G09794	-0.261538	0.0585561	0.339751	-0.417801	-0.283113	0.00948366	0.207207	1.33308	4.2863e-16	8.58473e-16
AT1G09795	-0.339257	-0.0468053	-0.159218	-0.218625	-0.0874435	-0.0625722	-0.0500375	4.99734	2.48571e-27	7.05934e-27
AT1G09797	0.9763	0.766261	0.496705	0.290598	0.490572	-0.591199	-0.118533	-1.96351	5.92695e-05	7.46068e-05
AT1G09800	-0.0869073	-0.0719953	-0.176838	0.324977	0.173438	-0.175873	0.140098	2.48892	4.30677e-08	6.29136e-08
AT1G09810	-0.0839456	0.23454	0.50995	0.189154	0.0809535	-0.0994072	-0.170795	3.3342	1.93972e-19	4.35984e-19
AT1G09812	-0.0285176	0.20539	0.411535	0.108168	0.0538321	-0.63486	-0.532333	-0.760374	0.0716187	0.0760159
AT1G09815	-0.0783027	-0.0299825	0.0477289	-0.18102	-0.126408	-0.041111	0.235188	3.41067	0.31096	0.318608
AT1G09820	-0.0402513	-0.0580764	0.0589109	-0.638957	-0.377833	0.275839	0.155208	1.86615	1.59673e-23	4.09116e-23
AT1G09830	0.0632288	0.202077	0.296562	-0.198208	-0.0632401	0.165363	0.139941	4.3715	9.12151e-39	3.44655e-38
AT1G09840	0.0254104	-0.00708396	0.0176318	-0.0126297	-0.0169147	-0.00300551	-0.133922	5.06734	0.0929001	0.0979462
AT1G09850	-0.0995561	-0.0505587	-0.0128282	0.356187	0.148664	0.120711	0.0243815	4.44355	1.91855e-29	5.76248e-29
AT1G09860	0.115089	-0.680193	-0.217373	0.947795	0.0928931	-0.0782446	-0.479562	-1.98725	0.00407489	0.00464779
AT1G09863	0.405374	0.102149	-0.0988996	0.188846	0.195489	-0.0309217	-0.0472976	1.62748	4.16117e-09	6.3703e-09
AT1G09870	-0.0194887	-0.0114883	-0.0116531	0.0412442	0.0168476	-0.0715384	-0.0423744	4.7512	0.474566	0.481341
AT1G09880	-0.125047	0.376317	0.473076	-1.32659	-0.570107	-0.395758	0.511916	-1.32926	1.96701e-09	3.05538e-09
AT1G09890	-0.548103	-0.0383225	0.142761	-0.519862	-0.333067	0.347431	0.984713	0.197047	4.92166e-10	7.84015e-10
AT1G09900	0.0385709	0.471102	0.553837	-0.398974	-0.0700313	-0.213912	0.209779	3.56731	4.37158e-66	2.99063e-65
AT1G09910	-0.933542	-0.75383	-1.07594	0.342092	0.0271403	0.216544	-0.474257	4.20562	2.18825e-201	1.0771e-199
AT1G09920	-0.0385473	0.249403	0.294234	0.00349772	0.0699396	-0.0444035	0.127353	4.56178	2.61706e-06	3.51563e-06
AT1G09927	0.666119	-0.0936975	0.272454	-0.201921	-0.254243	-0.869278	-0.328339	-0.748552	0.260191	0.267552
AT1G09932	0.303731	0.269497	0.077109	-0.378528	-0.0353027	-0.245157	0.31841	0.522657	6.86829e-05	8.61794e-05
AT1G09940	0.133494	-0.268966	-0.0695669	-0.553463	-0.432853	-0.116754	-0.0835586	5.46538	1.28454e-35	4.51049e-35
AT1G09950	0.0925122	1.96409	1.43606	1.19189	1.42665	-0.557798	0.259388	-2.59742	8.18419e-05	0.000102334
AT1G09960	0.295095	-0.11987	-0.0462423	-0.300728	-0.214863	0.127195	0.123032	3.02651	2.1933e-13	3.97897e-13
AT1G09970	-0.40909	-0.138144	-0.160792	0.133913	0.0284578	-0.148942	-0.0924156	8.02836	2.25955e-35	7.88115e-35
AT1G09980	-0.0831701	0.228585	0.358906	-0.184154	-0.0593217	-0.153472	-0.00833844	4.89811	5.67346e-30	1.72602e-29
AT1G09995	0.19023	-0.28216	-0.369385	0.0662871	-0.0318344	-0.19693	0.0192638	1.68889	2.36668e-14	4.45094e-14
AT1G10000	0.384648	-0.196724	-0.190493	0.119816	-0.00774379	0.176571	0.571166	-0.797363	8.34878e-06	1.0935e-05
AT1G10020	0.0620017	-0.699961	-0.919336	0.398217	0.0389129	0.64816	0.165052	5.26965	7.67311e-133	1.53974e-131
AT1G10030	0.0379922	0.0720364	0.071787	-0.369004	-0.160406	-0.152397	0.414591	3.13409	0.000193556	0.000237396
AT1G10040	-0.0787376	0.293434	0.124911	0.259961	0.283966	-0.150615	-0.132654	0.937302	0.0160002	0.0176465
AT1G10050	-0.188448	-0.339142	-0.393129	0.277149	0.0435229	-0.0900826	-0.114472	3.75432	6.81799e-31	2.12667e-30
AT1G10060	-0.000250982	0.896782	1.19225	0.0722068	0.236542	-0.468149	0.0474786	5.0653	1.67729e-54	9.09398e-54
AT1G10070	-0.139525	-0.259329	-0.43195	0.506021	0.224108	-0.268553	-0.152557	8.34661	2.28663e-29	6.85023e-29
AT1G10090	-0.0836161	0.923315	0.870457	-0.0222251	0.314278	-0.235252	-0.0993194	5.41749	3.8281e-151	9.87523e-150
AT1G10095	-0.257582	-0.259592	-0.50549	0.107442	0.0491565	0.151464	-0.0903299	2.36428	4.9872e-39	1.89517e-38
AT1G10110	-0.133277	0.52968	0.570259	-0.031813	0.147127	-0.376295	-0.214218	-0.974113	0.000268311	0.000326311
AT1G10120	0.11646	-0.418028	-0.760842	0.287907	0.118882	0.0827302	0.0538105	4.07843	1.31582e-94	1.48821e-93
AT1G10130	-0.57747	-0.0951439	-0.116861	0.029451	-0.00975021	-0.31995	0.0953125	5.33275	9.38121e-40	3.63926e-39
AT1G10140	-0.153322	-0.486975	-0.858497	0.606374	0.264702	-0.0695884	-0.180099	5.08349	2.15945e-63	1.40422e-62
AT1G10150	-0.0571929	-0.566875	-0.798392	0.377551	0.0769893	0.0949502	0.016155	4.46083	1.12597e-105	1.52206e-104
AT1G10155	0.239666	1.00433	1.01917	0.517213	0.588438	-0.620485	-0.0569667	-0.502065	1.175e-05	1.52749e-05
AT1G10170	0.0433496	-0.111959	-0.292307	0.102213	0.073903	-0.0657901	-0.14679	6.21659	3.45699e-07	4.83846e-07
AT1G10180	0.124709	0.0759687	0.087899	0.155589	0.0991408	0.00747533	-0.152145	4.52821	0.000117126	0.000145351
AT1G10200	0.11385	-0.0598718	-0.0926195	0.25421	0.118064	0.0613668	-0.0943387	6.64762	5.92611e-12	1.0182e-11
AT1G10210	-0.0630026	-0.538573	-0.750463	0.492105	0.137158	0.273999	-0.179569	3.34459	1.25379e-105	1.69381e-104
AT1G10220	-0.0923816	-0.491762	-0.36289	0.286912	-0.0634223	0.123952	0.388038	-0.334385	6.89442e-08	9.98174e-08
AT1G10225	0.662974	-0.468218	-0.574048	1.56394	0.661172	0.823557	0.921759	-0.903178	1.57367e-38	5.90844e-38
AT1G10230	0.27572	0.0913114	-0.00852395	-0.0452462	0.0410925	-0.224128	0.417505	1.07561	3.06871e-06	4.10802e-06
AT1G10240	0.0881535	-0.527302	-0.658039	0.634475	0.185049	-0.026239	-0.421458	2.84042	3.16791e-117	5.04681e-116
AT1G10270	-0.0798597	0.374569	0.603784	-0.131351	-0.0172245	-0.0446863	-0.117042	4.04658	2.35513e-21	5.62776e-21
AT1G10280	0.0221812	-0.0634805	0.0462046	-0.142914	-0.129179	0.194033	-0.0516019	1.94503	0.000548111	0.00065541
AT1G10290	-0.223759	0.0489232	-0.0296632	0.144401	0.114704	-0.102948	-0.0414797	6.44796	2.15446e-11	3.62262e-11
AT1G10300	-0.659968	0.250439	-0.196848	-0.0581655	0.203493	0.550401	1.15025	-1.29583	4.07354e-05	5.17006e-05
AT1G10310	-0.0346702	0.185476	0.185485	-0.0198481	0.0518981	0.0359268	-0.176403	3.21285	1.37001e-09	2.14398e-09
AT1G10320	-0.0897972	0.105539	0.167469	-0.132663	-0.0517948	-0.071282	-0.160641	4.30597	7.10274e-06	9.33412e-06
AT1G10330	0.0465673	-0.274597	0.0671187	-0.11786	-0.264368	0.0828533	-0.121816	0.299713	0.0817018	0.0864052
AT1G10340	-0.237213	-0.245336	-0.238145	-0.393981	-0.281166	-0.726832	0.230123	3.2916	9.55133e-08	1.37198e-07
AT1G10350	0.0201465	-0.257182	-0.141172	-0.149625	-0.19921	0.0903709	0.0451539	3.7629	0.000445405	0.000535135
AT1G10360	1.00473	0.618125	0.862522	-0.0836583	0.0827468	-0.103461	-0.247818	3.51966	3.31228e-89	3.39946e-88
AT1G10370	0.921802	1.84755	2.47785	-0.375847	0.217828	0.011374	-0.21449	3.84323	4.3628e-194	1.94668e-192
AT1G10380	-0.300949	-0.382175	-0.729986	0.441206	0.209148	-0.091654	0.00225763	2.6585	1.84249e-34	6.28858e-34
AT1G10385	-0.255466	-0.196374	0.210539	-0.199293	-0.300743	0.0733839	0.165058	-0.750307	0.226816	0.233989
AT1G10390	-0.100819	0.0833906	0.0649076	-0.00375226	0.0320817	-0.0409206	-0.136159	6.73977	0.138003	0.144047
AT1G10400	0.335212	0.481573	0.73984	-0.326088	-0.0886087	-1.39532	-0.296845	-0.865588	5.50544e-06	7.27727e-06
AT1G10410	-0.0847746	0.897659	0.669422	-0.0269375	0.36183	-0.0321477	0.00346811	5.9896	7.9547e-67	5.51578e-66
AT1G10417	0.73789	0.498621	1.11325	-0.270212	-0.173774	-0.548318	-0.255351	0.496247	9.61454e-48	4.47747e-47
AT1G10430	0.133038	0.158674	0.121589	0.0121332	0.0713198	0.0995845	0.0695393	4.55802	6.78169e-10	1.07431e-09
AT1G10450	0.0269219	-0.0955898	-0.0415423	-0.286781	-0.193269	0.0204301	0.0855889	5.27817	0.000999229	0.00117898
AT1G10460	-0.584423	0.0333999	-0.383405	0.236681	0.268409	-0.16023	-0.106134	-1.01518	1.73111e-09	2.69429e-09
AT1G10470	0.154467	-0.000707142	0.0879018	-0.161894	-0.110719	0.545748	0.185346	5.85315	6.57138e-16	1.30506e-15
AT1G10480	-0.296262	0.200501	0.116156	-0.0926724	0.0486122	0.456138	0.123316	1.55488	3.48107e-05	4.43117e-05
AT1G10490	-0.00253706	0.280809	0.48616	-0.574356	-0.262025	-0.0874637	0.12937	4.23153	5.35935e-58	3.11336e-57
AT1G10500	0.20176	0.231018	0.403325	0.174746	0.106944	0.0104257	0.0350811	5.52317	3.2024e-09	4.92657e-09
AT1G10510	0.186645	0.158818	0.175719	-0.197893	-0.0516409	0.169607	0.0268583	5.07814	1.22354e-45	5.41975e-45
AT1G10520	0.382588	-0.027858	-0.0412185	-0.192834	-0.101249	-0.123518	0.108708	0.940464	7.59732e-06	9.97213e-06
AT1G10522	0.165	0.0946055	-0.0409374	-0.140718	0.00635695	0.235413	0.291911	3.02351	0.0105467	0.0117511
AT1G10530	-0.154272	-0.403752	-0.58677	0.0697704	-0.038693	0.329235	0.627829	-0.875194	4.07716e-07	5.68761e-07
AT1G10540	0.977382	-0.088639	0.0940965	0.353248	0.0861659	-0.273055	0.264366	-0.950837	4.52503e-16	9.05047e-16
AT1G10550	0.0251924	-0.0531127	-0.394041	0.914297	0.553087	-0.18482	0.414193	2.41583	2.96207e-54	1.59731e-53
AT1G10560	-0.0538435	0.141143	-0.332778	0.615309	0.512676	0.2584	0.0784377	1.01731	5.79819e-15	1.1149e-14
AT1G10570	-0.437067	-0.107279	-0.022987	-0.417368	-0.272541	0.0772659	-0.0818894	4.50857	2.14013e-40	8.42278e-40
AT1G10580	-0.149437	0.456766	0.523364	-0.420848	-0.0803678	0.0152019	0.00409976	5.52552	3.31822e-149	8.33466e-148
AT1G10585	0.596324	0.0351943	0.292807	0.192946	0.0223336	-0.483647	0.0318779	0.0120901	0.000115772	0.000143712
AT1G10590	0.261427	-0.22237	-0.26215	0.0533738	-0.034176	-0.141132	0.15309	6.5292	5.27194e-18	1.12802e-17
AT1G10600	0.26433	-0.335601	-0.375226	0.0534895	-0.0719139	0.0474799	-0.178413	4.44411	5.24685e-30	1.59778e-29
AT1G10610	0.0433079	-0.5995	-1.03372	0.431434	0.160623	0.0470683	-0.0501309	2.97181	2.4313e-175	8.76425e-174
AT1G10630	0.0956127	0.0181171	-0.156665	0.0767816	0.102691	-0.127894	0.157055	5.40469	1.79853e-13	3.2766e-13
AT1G10640	0.736221	1.65866	1.41371	-0.376519	0.446278	0.261704	0.292349	0.632543	4.8797e-75	3.9326e-74
AT1G10650	-0.198208	0.182723	0.349761	0.107216	0.0588364	0.17202	0.102191	3.28083	1.05202e-22	2.62532e-22
AT1G10657	1.25067	0.323066	0.915491	-0.223316	-0.201444	-0.662391	-0.292872	0.475238	4.16e-50	2.03758e-49
AT1G10660	0.296989	-0.335214	-0.369559	0.153892	-0.0233438	0.20226	-0.0444366	5.31556	4.19438e-26	1.15359e-25
AT1G10670	0.106429	0.139863	0.146732	0.00215507	0.045409	0.0350012	0.0813762	7.55777	5.68167e-10	9.02857e-10
AT1G10680	-0.85536	0.372747	0.216574	-0.559357	-0.103372	0.00485496	0.988394	-3.01385	0.0270963	0.0294842
AT1G10682	-0.147627	-0.212143	-0.31045	0.0872005	0.00565532	0.0695471	0.0542954	5.62645	1.755e-10	2.84988e-10
AT1G10690	-0.0960598	-0.156296	-0.644906	0.423658	0.3226	-0.122356	-0.0650827	1.19369	1.3409e-32	4.36877e-32
AT1G10700	-0.199439	0.0581708	0.101727	-0.0877748	-0.0390157	-0.120149	-0.158157	4.76062	5.36033e-19	1.18636e-18
AT1G10710	0.354547	1.47624	1.86436	-0.693813	0.0157977	-0.601288	0.0527852	-2.40115	1.29587e-21	3.12652e-21
AT1G10720	0.0672809	-0.0286403	-0.029575	0.154033	0.0677815	-0.047143	-0.0332219	4.66614	4.22275e-09	6.46323e-09
AT1G10730	-0.00466249	-0.176822	-0.169013	-0.0177019	-0.0703945	0.192654	0.169275	3.13061	0.00043573	0.000523855
AT1G10740	0.439502	-0.307956	-0.52329	0.0359424	-0.0129028	0.546146	-0.016862	4.77205	1.53396e-69	1.12362e-68
AT1G10750	0.0772299	0.147718	-0.0968237	-0.0620363	0.0997353	0.0245184	0.0740118	1.07713	0.432882	0.440119
AT1G10760	-0.837319	0.105065	0.13207	-0.330689	-0.139324	0.00850102	-0.201949	7.94379	8.21451e-80	7.26856e-79
AT1G10770	-0.0541309	1.50719	1.76009	-0.886623	-0.025213	-0.367394	0.067863	0.951755	1.81419e-75	1.47671e-74
AT1G10780	-0.0718817	0.178722	0.214226	-0.324666	-0.114594	0.0426482	0.345559	1.38775	0.00173611	0.00202275
AT1G10790	-0.135418	0.616912	0.940902	-0.00155951	0.0968612	0.0973721	-0.300117	-0.746468	1.86525e-20	4.32991e-20
AT1G10800	-0.498937	0.0245447	-0.105727	-0.215352	-0.0560701	-0.0980206	0.565306	-1.31332	0.0373721	0.0402942
AT1G10810	-0.83015	0.435243	0.40773	0.0965314	0.202517	-0.386334	-0.336165	-1.57142	3.27291e-09	5.034e-09
AT1G10820	-0.0496767	0.0187281	-0.0998677	0.106022	0.0987856	0.0607133	-0.0663681	3.96939	0.000427963	0.000514657
AT1G10830	0.091055	0.186891	0.335303	-0.279254	-0.126801	-0.194466	-0.019336	4.25741	1.0135e-29	3.06212e-29
AT1G10840	0.171568	0.0233013	-0.0159814	-0.0385879	0.00156737	-0.0908052	-0.0724711	6.66932	1.0299e-09	1.61923e-09
AT1G10850	0.197763	0.310787	0.25726	-0.250981	-0.00405272	0.342915	0.0803262	3.64939	1.70897e-26	4.75019e-26
AT1G10865	0.0836543	-0.272496	-0.178888	0.250543	0.00323683	-0.165865	-0.088641	4.2309	1.11141e-12	1.96336e-12
AT1G10870	0.337291	0.057577	0.0360065	-0.102328	-0.0247817	-0.021787	-0.00172433	4.45983	2.2028e-20	5.10322e-20
AT1G10890	-0.0405111	-0.429915	-0.644137	0.459429	0.157817	0.12676	-0.315789	5.78674	1.38816e-94	1.56841e-93
AT1G10900	0.338605	0.41828	0.276161	-0.109186	0.132207	0.524803	0.110424	4.77385	2.29921e-51	1.16114e-50
AT1G10910	0.106274	-0.0537457	-0.177335	0.578382	0.312472	-0.227492	-0.158465	5.36781	1.87321e-65	1.26804e-64
AT1G10920	0.54419	0.213331	0.348033	-0.0736411	-0.0106107	0.200314	-0.14608	3.15842	6.66169e-42	2.71577e-41
AT1G10930	-0.230844	0.675366	1.12141	-0.884702	-0.365909	-0.383139	0.0709534	3.77569	4.03831e-112	5.95787e-111
AT1G10940	0.31381	0.143055	0.0599746	0.520543	0.33565	-0.311345	-0.14104	6.54021	7.45884e-75	6.00015e-74
AT1G10950	0.24193	-0.196906	-0.236841	-0.170715	-0.137681	-0.0940623	0.0267346	7.288	6.17632e-36	2.1848e-35
AT1G10960	0.794664	1.34594	1.50356	0.465433	0.628825	-0.0819437	-0.0238645	7.2342	5.69577e-117	9.05426e-116
AT1G10970	-0.0543878	-0.49278	-0.655197	-0.051463	-0.135853	0.143117	0.166646	1.66712	1.73627e-22	4.30741e-22
AT1G10990	0.382423	-0.0535156	-0.205917	-0.0308693	0.0175274	-0.263806	-0.036563	1.89254	9.43957e-17	1.93924e-16
AT1G11000	0.194156	-0.17659	-0.564511	0.236646	0.188767	-0.0146749	-0.00735756	2.87008	9.36187e-30	2.83126e-29
AT1G11020	-0.258111	-0.251825	-0.200303	0.0456493	-0.0782907	0.00360197	-0.0324829	3.44001	7.68485e-23	1.92696e-22
AT1G11050	-0.376093	-0.0143471	-0.00630172	-0.213619	-0.114274	0.11234	0.00642336	3.20974	1.56268e-15	3.06135e-15
AT1G11060	-0.122049	0.0319897	0.0112108	0.027612	0.0313955	0.101451	-0.1282	4.26128	0.00118806	0.00139623
AT1G11070	0.0418319	-0.628185	-0.569692	0.459945	0.00108035	0.128627	-0.469333	1.57803	6.14686e-16	1.22175e-15
AT1G11080	-1.41627	-0.991047	-1.11146	-0.209163	-0.394791	0.613163	0.52183	2.63825	2.42897e-41	9.7733e-41
AT1G11090	-0.116441	0.561273	0.445971	-0.113666	0.168692	0.291587	0.239273	2.6917	3.14958e-69	2.28798e-68
AT1G11100	-0.485378	-0.570077	-0.626783	0.634988	0.14637	0.162847	-0.0718835	2.12194	5.99322e-46	2.67254e-45
AT1G11112	0.222066	0.173707	0.330816	-0.353726	-0.171331	0.190591	0.36379	-1.43661	0.0687414	0.0730224
AT1G11120	-0.0246755	0.10408	-0.0761887	-0.0319753	0.0787949	-0.0905785	0.15841	0.698585	0.851019	0.853663
AT1G11125	0.0235784	-0.314515	-0.471197	0.477216	0.185997	-0.555912	0.286252	-0.40253	5.13545e-23	1.29644e-22
AT1G11130	-0.49172	-0.152178	-0.287351	0.0926593	0.0406611	0.228063	-0.134968	3.3292	2.11005e-13	3.83142e-13
AT1G11160	-0.317057	0.0575239	0.280849	-0.190565	-0.15055	-0.0635325	0.0627	1.80603	0.000177114	0.000217691
AT1G11170	-0.0707307	0.956732	1.01146	0.141081	0.37121	-0.318482	0.0447005	2.46642	1.06923e-47	4.97517e-47
AT1G11175	-0.0454406	-0.622455	-0.844831	0.336381	0.034831	-0.280103	0.27466	3.59942	2.92722e-60	1.78157e-59
AT1G11180	0.132742	-0.340813	-0.532953	0.439044	0.169964	0.0434232	-0.180117	4.21579	2.65177e-62	1.6859e-61
AT1G11185	-0.602204	-0.455565	-0.440675	-0.00868118	-0.161159	-0.192231	-0.0730483	0.616497	9.2462e-11	1.51808e-10
AT1G11190	-0.819261	-0.110369	0.185583	0.21255	-0.0291652	0.297256	0.511851	1.62606	8.70226e-14	1.60484e-13
AT1G11200	-0.015152	0.0307142	0.181836	-0.310395	-0.195333	-0.00931885	-0.00670856	3.54189	5.28334e-15	1.01777e-14
AT1G11210	-0.0258019	2.7707	2.22743	-0.11544	1.04694	-0.182293	0.000923451	5.18942	0	0
AT1G11220	-0.0259962	0.43324	0.35399	-0.33608	0.00278974	-0.165178	0.163865	0.210379	1.77391e-05	2.28631e-05
AT1G11240	0.0763067	0.0556696	-0.0739528	0.13085	0.127189	-0.115195	0.14947	4.74296	2.44123e-05	3.12582e-05
AT1G11260	-0.238481	-0.402723	-0.89486	0.667022	0.363316	-0.133677	-0.203942	9.69453	9.82286e-85	9.44553e-84
AT1G11270	-0.379434	-0.688305	-0.724958	0.163763	-0.135336	0.292707	0.251141	1.73814	5.43126e-64	3.57948e-63
AT1G11280	0.314272	0.199681	0.336972	-0.333513	-0.14596	-0.0623392	0.0236779	4.71169	2.21932e-68	1.58906e-67
AT1G11290	0.20779	-0.167136	0.0452925	-0.485513	-0.369278	0.00476244	0.114971	2.21343	2.01016e-19	4.51587e-19
AT1G11300	0.00311389	-0.0188475	-0.282047	-0.272028	-0.0545634	0.0716361	0.319153	1.10889	0.269622	0.27703
AT1G11303	0.464853	0.469155	0.537061	-0.501563	-0.117031	-0.283297	0.0622487	2.61168	2.60004e-61	1.61971e-60
AT1G11310	-0.245651	-0.109833	0.0156678	-0.145513	-0.151201	0.0183816	-0.119995	6.91285	4.93536e-14	9.18654e-14
AT1G11320	-0.14266	0.343327	0.623165	-0.368436	-0.163055	-0.171951	-0.121602	1.79592	1.81038e-58	1.06038e-57
AT1G11330	0.536958	0.419831	0.742956	-0.73058	-0.333054	-0.301776	0.0985064	4.46983	7.81747e-193	3.43234e-191
AT1G11340	0.0522556	-0.529766	-0.10632	-0.0237934	-0.329634	-0.256264	-0.297798	2.47043	1.1544e-05	1.50124e-05
AT1G11350	0.446177	-0.0534648	0.0448746	-0.131238	-0.11622	-0.285029	-0.0705282	5.87478	1.61833e-23	4.14553e-23
AT1G11360	0.308194	-0.595903	-0.774213	0.234458	-0.0219685	-0.193883	0.0518594	5.55461	4.42149e-57	2.52444e-56
AT1G11362	0.250863	-0.196835	-0.117733	0.634651	0.225347	-0.535412	0.0132439	1.5915	1.66437e-09	2.5941e-09
AT1G11370	0.455001	0.249109	0.433466	0.102314	0.0727409	-0.455215	0.0228809	0.359105	0.00552829	0.00625323
AT1G11380	0.0171389	-0.570682	-0.513449	0.383101	-0.0177545	-0.0677083	-0.32336	4.72106	7.25581e-66	4.94526e-65
AT1G11390	-0.0715755	0.191703	0.0926581	-0.11932	0.0372563	0.0563251	0.0277379	4.25093	1.44293e-16	2.94502e-16
AT1G11400	0.181556	-0.486929	-0.558913	0.229951	-0.0233394	0.191268	0.0529439	5.00645	2.37737e-38	8.88953e-38
AT1G11410	0.182554	0.0741052	0.303324	0.411087	0.153839	0.0716459	0.0765906	2.71673	3.72117e-05	4.73103e-05
AT1G11420	-0.00355724	0.117247	-0.103478	-0.151111	0.0371016	-0.176173	0.279748	1.37072	0.192745	0.199582
AT1G11430	0.0889841	0.109784	0.123139	-0.232077	-0.0838956	-0.0690847	0.181625	5.88239	1.57489e-09	2.45743e-09
AT1G11440	-0.281781	-0.145167	0.105635	-0.118931	-0.191455	-0.0117333	0.0916939	2.43201	3.28577e-09	5.05272e-09
AT1G11450	-0.45693	-0.307051	-0.413646	-0.111881	-0.122759	-0.124444	0.185773	2.464	2.59369e-11	4.34579e-11
AT1G11460	-0.532323	-0.48891	-0.369475	-0.873967	-0.639765	0.719687	-0.209755	-0.61945	9.67966e-08	1.38978e-07
AT1G11475	-0.117387	0.0558292	0.11935	0.0216593	0.00826581	0.0181077	0.292519	3.7988	0.0503288	0.0538566
AT1G11480	-0.0500447	-0.26561	-0.385952	0.146562	0.0248582	0.0717615	0.0244361	6.68069	4.28757e-42	1.75475e-41
AT1G11490	-0.330673	0.623306	0.0457817	0.0630882	0.431821	-0.933286	-0.212579	-2.66673	0.261113	0.268476
AT1G11500	-0.335779	-0.376575	-0.547224	0.241725	0.0522201	1.01364	0.546371	-2.2645	0.00230667	0.00266723
AT1G11530	-0.0462344	-0.0712804	0.100959	0.0406449	-0.0608509	-0.0195461	0.0526049	5.09208	0.7382	0.742223
AT1G11540	-0.736627	0.00113132	0.714683	0.0705915	-0.202178	-0.0208384	0.0800215	0.69978	2.11986e-09	3.28723e-09
AT1G11545	-0.301143	0.123999	-0.138269	0.347608	0.30256	-0.188467	0.402527	4.72923	7.06772e-17	1.4577e-16
AT1G11570	-0.31471	-0.0231018	0.00761004	-0.218925	-0.1274	0.337842	0.757182	-1.65941	0.426844	0.434101
AT1G11580	-0.294693	0.130503	0.511627	-0.283913	-0.225496	-0.223795	-0.32972	6.18291	9.085e-32	2.90352e-31
AT1G11592	-0.184465	-0.588029	-0.594237	0.303999	-0.0419408	0.0492392	-0.163154	3.20952	3.07278e-69	2.23366e-68
AT1G11600	0.136328	0.863144	0.568554	-0.871457	-0.0498167	-0.381468	0.660933	2.94356	1.40253e-15	2.75129e-15
AT1G11630	-0.0268542	-0.451378	-0.421427	0.0497911	-0.135547	-0.0246116	0.0983605	2.76917	1.50558e-23	3.86258e-23
AT1G11650	0.0056717	-0.0832434	-0.0971203	-0.0226693	-0.0344568	-0.0659147	-0.063503	8.16347	0.0124605	0.0138244
AT1G11655	-0.470681	0.105981	0.498318	-0.717062	-0.453983	0.271856	0.438237	0.985153	3.00947e-19	6.71547e-19
AT1G11660	-0.1633	-0.0194162	-0.0543189	0.0221215	0.0162229	0.049821	-0.0372603	5.49281	5.11939e-05	6.46565e-05
AT1G11670	-0.099143	0.16148	0.314085	-0.272434	-0.133258	0.291423	-0.00619726	5.07173	1.05409e-28	3.1007e-28
AT1G11680	0.0811123	-0.0611989	-0.0329688	-0.0996188	-0.0796191	-0.00882201	-0.112381	6.46307	0.000120223	0.000149085
AT1G11700	0.0306681	0.234312	0.442256	0.000264879	0.00892196	-0.347082	0.263827	2.5412	0.000597317	0.000713006
AT1G11710	0.278301	-0.121657	-0.128357	-0.111298	-0.0939676	-0.100402	-0.0757185	1.89862	1.61299e-09	2.51563e-09
AT1G11720	-0.0609843	0.402343	0.481013	-0.424279	-0.104248	-0.167763	-0.171288	5.16581	2.86148e-57	1.64059e-56
AT1G11730	-0.645796	-0.216	-0.440886	-0.31646	-0.155268	-0.53827	0.296217	-0.938141	1.56348e-10	2.54584e-10
AT1G11740	0.0283122	-0.647144	-0.938456	0.936433	0.349605	0.180871	0.0393625	1.46356	4.16487e-50	2.03951e-49
AT1G11750	0.0572527	0.168221	0.258351	-0.0690353	-0.00848748	-0.0527509	-0.100536	6.23908	7.94825e-19	1.74768e-18
AT1G11755	0.023141	-0.0153485	0.00175352	-0.189179	-0.105407	-0.248399	-0.055406	2.94547	0.00103881	0.00122456
AT1G11760	-0.233315	-0.239957	-0.296518	0.153243	0.0154894	0.194883	-0.0967355	2.21031	2.46308e-09	3.80895e-09
AT1G11780	0.0776405	0.207415	0.439994	-0.434672	-0.225725	0.214942	0.151629	3.24529	6.6457e-117	1.05567e-115
AT1G11785	0.666988	-0.53012	-1.27424	0.873356	0.50801	0.621455	0.462849	-3.03909	9.21475e-06	1.20476e-05
AT1G11790	0.0758219	0.66824	0.781331	-0.0669876	0.151556	-0.0483972	-0.0445538	3.74976	2.09673e-83	1.96876e-82
AT1G11800	0.0766256	0.307167	0.432515	0.129087	0.12515	-0.147515	0.0137963	2.84197	4.18581e-10	6.68688e-10
AT1G11820	0.197266	-0.360187	-0.552697	0.323107	0.105661	0.0302275	-0.253028	5.70192	6.95511e-96	8.01499e-95
AT1G11840	-0.359431	0.26462	0.409151	-0.250636	-0.0852886	0.0918185	0.333859	7.32073	8.65105e-37	3.12568e-36
AT1G11850	0.125762	0.340604	0.40663	-0.368443	-0.0926956	-0.449817	-0.0540938	2.99543	8.54813e-09	1.29018e-08
AT1G11860	0.305582	0.688612	0.875715	-0.181092	0.076624	-0.020477	-0.216619	9.2236	9.80676e-176	3.55848e-174
AT1G11870	0.0798834	0.031334	0.0566312	0.00520802	0.00461631	-0.0271539	-0.214684	4.71554	4.83207e-06	6.40377e-06
AT1G11880	-0.0518622	-0.210684	-0.240271	0.189025	0.034147	-0.0428012	-0.0693674	2.0354	7.24474e-12	1.24137e-11
AT1G11890	-0.0174987	0.312284	0.408421	-0.0443374	0.0498802	-0.0467527	-0.0384857	4.52377	1.62027e-42	6.70748e-42
AT1G11900	-0.0578331	0.0652515	0.165122	-0.11349	-0.0682843	0.192151	0.168676	1.19309	0.00487528	0.00553683
AT1G11905	0.0217869	-0.0407466	0.120715	-0.187655	-0.16123	0.0287907	0.0773297	3.41231	0.000753706	0.000894675
AT1G11910	-0.0873564	-0.231292	-0.309124	0.112182	0.00493782	0.140136	0.143847	8.93215	7.51664e-47	3.42919e-46
AT1G11915	-0.164703	0.0410784	-0.376868	0.0750581	0.190537	-0.291978	-0.00418302	-1.32613	0.0735471	0.0780028
AT1G11920	1.26479	0.210462	-0.237566	0.476104	0.457549	-0.00738484	0.272707	-2.09547	4.2991e-10	6.86436e-10
AT1G11925	0.287809	1.17902	0.412831	-0.388115	0.454344	-0.375764	-0.50572	-1.6278	4.45052e-09	6.80568e-09
AT1G11930	0.0063704	-0.149943	-0.219352	0.156039	0.0511747	-0.0190039	0.0465178	5.67624	5.10677e-11	8.46297e-11
AT1G11940	-0.106359	-0.0269166	-0.186485	0.119848	0.104141	-0.0654364	0.0955709	1.5444	2.57155e-06	3.45512e-06
AT1G11950	-0.169529	0.456184	0.393112	-0.244273	0.0509484	0.0385841	0.00368309	3.15622	1.42369e-50	7.06149e-50
AT1G11960	-0.190379	0.527846	0.480771	0.309654	0.346467	-0.0183951	-0.016999	3.41074	1.8409e-22	4.56338e-22
AT1G11990	0.329633	0.857735	1.27785	-1.40038	-0.554314	0.403605	0.877114	-1.12389	2.44447e-20	5.65414e-20
AT1G12000	0.0691546	0.171471	0.202236	-0.37412	-0.140158	0.119153	0.276027	6.55079	1.6255e-21	3.90979e-21
AT1G12010	1.1257	-0.344299	-0.274877	0.487749	0.105968	-0.295196	-0.622452	4.43683	2.23259e-35	7.7896e-35
AT1G12020	-0.0497928	-0.2406	-0.172863	-0.0729606	-0.139259	-0.249242	0.00354111	2.29482	2.25754e-05	2.89467e-05
AT1G12030	0.151238	-0.142438	-0.136337	-0.381922	-0.240474	-0.816573	0.739785	0.603166	0.0536658	0.0573493
AT1G12040	-0.54422	-0.274528	-0.0554273	-0.226728	-0.277906	0.279427	-0.147618	5.23182	9.26345e-05	0.000115539
AT1G12050	-0.00849495	-0.0414939	-0.0451158	0.143574	0.0591632	0.168095	-0.0451006	5.50901	0.000449378	0.00053973
AT1G12060	-0.235637	-0.258738	-0.202692	0.438913	0.114529	-0.617487	0.0838388	0.523844	3.50103e-22	8.59135e-22
AT1G12064	1.48346	-0.512691	-0.683624	-1.2636	-0.745721	0.695523	1.51354	-2.74937	0.019517	0.0214143
AT1G12070	0.318293	-0.400756	-0.40894	0.0989597	-0.0813776	1.0043	0.24175	-0.802671	0.00878993	0.00984869
AT1G12080	-0.313439	-1.02179	-1.75502	0.960198	0.383915	0.356415	0.077582	6.05271	4.52472e-148	1.11358e-146
AT1G12090	0.0313541	0.990602	1.15979	0.417321	0.482464	-0.363891	-0.335548	9.09332	2.6205e-104	3.46554e-103
AT1G12100	0.77614	0.963555	0.777984	0.562154	0.664119	-0.475416	-1.13933	-2.578	8.38841e-07	1.1547e-06
AT1G12110	-0.388054	0.516139	1.03622	-0.464972	-0.233801	-0.106462	0.119368	7.93676	1.42003e-98	1.71757e-97
AT1G12120	0.0190815	-0.0341147	-0.0472202	-0.357024	-0.185515	0.0837398	-0.0713175	5.99581	3.41745e-20	7.87068e-20
AT1G12130	0.729559	-0.55961	-1.45479	0.750174	0.486943	0.327502	0.229434	-2.36776	0.000172953	0.00021266
AT1G12140	-0.236878	0.0716899	0.115982	-0.15532	-0.0685274	0.268929	0.0943215	5.03812	4.85761e-34	1.64111e-33
AT1G12150	-0.346944	-0.758573	-0.631038	0.0254272	-0.282656	0.333002	0.14502	1.06493	1.97409e-09	3.06594e-09
AT1G12160	-0.160236	-0.59823	-0.719175	0.229505	-0.0443427	0.118743	0.195242	2.37706	4.05661e-62	2.56716e-61
AT1G12200	-0.236507	0.0565798	0.102703	-0.263207	-0.128118	-0.305118	0.266154	4.86142	1.46777e-06	1.99468e-06
AT1G12210	0.00440549	-0.356884	-0.236611	-0.0593781	-0.188741	-0.123926	0.163103	2.00817	1.5734e-05	2.03385e-05
AT1G12211	0.213707	-0.375784	-0.213057	0.0442592	-0.157374	0.217365	0.528415	-2.60017	0.369495	0.376999
AT1G12220	-0.206329	-0.424935	-0.384503	0.242311	-0.033967	-0.216934	-0.0805578	3.96192	2.10822e-29	6.32437e-29
AT1G12230	0.290798	-0.487805	-0.682344	0.40087	0.10268	0.122457	-0.226363	7.28609	1.39381e-116	2.20608e-115
AT1G12240	-0.260672	-0.261065	-0.0935554	0.338375	0.0263293	0.207588	-0.279377	7.38549	2.48338e-08	3.66703e-08
AT1G12244	0.231579	0.226859	0.134048	0.0728765	0.142995	0.531582	-0.0217918	1.5463	1.479e-13	2.70571e-13
AT1G12250	0.364166	0.448414	0.721077	0.0808119	0.0989895	0.0943337	0.0990483	4.98713	1.23769e-51	6.29831e-51
AT1G12260	-0.529651	0.359099	0.490646	-0.173285	-0.0107916	-0.0104244	0.0954569	1.35058	5.7017e-15	1.09663e-14
AT1G12270	-0.050573	0.232905	0.244489	-0.0577175	0.044915	-0.106088	-0.0629093	5.7823	1.19195e-25	3.2417e-25
AT1G12280	0.149761	0.0126215	-0.12569	0.128513	0.114568	-0.135447	-0.0143578	2.45639	0.000446941	0.000536892
AT1G12290	-0.295226	0.0409972	0.0463369	0.162716	0.0932439	0.110657	-0.0538503	2.41025	0.000356348	0.000430161
AT1G12300	-0.240763	-0.237414	-0.174147	0.0388063	-0.0808242	-0.00195913	-0.189481	1.8759	2.35455e-08	3.48289e-08
AT1G12310	0.0600277	0.00850509	0.0101704	-0.0804511	-0.0379456	-0.135803	0.257003	5.84659	0.0567332	0.0605623
AT1G12320	-0.139003	0.168145	0.365525	0.0463215	0.0134155	-0.461054	0.383067	1.67329	0.0002984	0.000361901
AT1G12330	0.275998	-0.160928	-0.269951	0.611242	0.28832	-0.23424	-0.116746	3.49679	1.04664e-43	4.45547e-43
AT1G12350	-0.590723	-0.285469	-0.247601	-0.000507617	-0.108033	-0.136045	0.0080986	3.5884	2.15854e-69	1.5743e-68
AT1G12360	-0.333371	-0.186437	-0.288632	0.00203493	-0.0270636	0.00755733	-0.159905	6.20484	3.59229e-33	1.18589e-32
AT1G12370	0.264114	0.508067	1.07038	-1.68861	-0.862387	0.250842	0.0918065	1.89267	3.55517e-188	1.49229e-186
AT1G12380	-0.0998541	0.330388	0.501207	-0.32064	-0.10713	-0.0199361	0.199907	1.67497	4.77973e-21	1.12924e-20
AT1G12390	-0.0349841	-0.344246	-0.287114	-0.470289	-0.368937	0.206997	0.110639	3.70674	2.6198e-10	4.22171e-10
AT1G12400	-0.597177	-0.328328	-0.404334	0.157037	-0.00558932	-0.168154	0.0532471	1.23049	2.34861e-28	6.84989e-28
AT1G12410	0.189916	-0.0377821	-0.125238	0.199455	0.116286	-0.05821	-0.0118748	7.06357	1.1172e-13	2.05169e-13
AT1G12420	0.237622	1.00985	0.690981	0.0430007	0.464407	0.197115	0.141085	3.15737	7.57405e-150	1.92223e-148
AT1G12430	-0.125256	-0.286975	-0.281111	-0.129491	-0.162359	0.00195622	0.0325175	4.58953	5.66615e-12	9.74453e-12
AT1G12440	0.282611	-0.324408	-0.2703	0.250358	-0.000992639	0.194647	-0.111554	7.21429	1.64253e-16	3.34463e-16
AT1G12450	-0.00569793	-0.477968	-0.517131	0.162532	-0.0650025	0.134662	0.139073	3.01061	1.18184e-63	7.72862e-63
AT1G12460	0.405998	-0.472818	-0.414869	0.0480186	-0.152913	0.106294	0.0108687	3.41593	3.77982e-32	1.21866e-31
AT1G12470	0.0191924	-0.0728039	-0.137238	0.16823	0.0813251	0.0672246	0.106502	5.4666	4.89336e-09	7.46518e-09
AT1G12480	0.298686	0.531838	1.0655	-0.257079	-0.129147	-0.209487	0.14181	1.7641	4.22125e-30	1.28904e-29
AT1G12500	-0.00792813	0.316739	0.555708	-0.154981	-0.0515675	-0.142605	-0.108464	4.975	3.68794e-66	2.52531e-65
AT1G12520	-0.133759	-0.159499	-0.116379	-0.287315	-0.211197	0.171475	0.277247	6.06935	0.619454	0.624948
AT1G12530	-0.222205	-0.104249	-0.0603747	-0.00194888	-0.0503488	0.0346609	0.181177	3.18366	6.6766e-06	8.78462e-06
AT1G12550	-0.155807	-0.0677847	-0.00326744	0.152007	0.0319027	-0.00311181	-0.166654	1.19453	0.104714	0.110095
AT1G12560	-0.252784	-0.163547	-0.117895	0.321157	0.0908456	-0.0289169	0.0718141	4.33465	2.42328e-05	3.10339e-05
AT1G12570	0.169542	0.383972	0.895151	-0.665083	-0.374944	-0.0374404	0.360173	1.893	1.2351e-10	2.01862e-10
AT1G12580	0.165067	0.212887	0.368846	-0.428243	-0.195145	-0.0789883	-0.139651	6.04142	2.83239e-115	4.37056e-114
AT1G12600	-0.40709	-0.133545	0.187702	-0.69546	-0.499327	0.541747	0.671661	-2.04353	0.0044345	0.00505009
AT1G12620	-0.0377402	-0.00251728	-0.0929956	0.0252103	0.0419255	-0.119149	0.0609791	2.37109	0.00608256	0.00686602
AT1G12630	-2.17774	1.14386	1.46822	0.0859712	0.316151	-0.406878	-1.58063	-3.15811	1.25779e-29	3.79185e-29
AT1G12640	0.0345229	-0.244359	-0.303043	0.151374	0.0137958	0.293629	-0.0627324	5.3483	3.79506e-20	8.72387e-20
AT1G12650	0.0938283	0.0815289	0.0424072	-0.250767	-0.0851667	0.0798599	0.126245	4.33834	1.56896e-11	2.65235e-11
AT1G12680	-0.115898	-0.15069	-0.280103	0.281413	0.133614	-0.0334878	-0.0105503	4.15014	1.26768e-53	6.73507e-53
AT1G12700	0.0194272	0.267074	0.315268	-0.0237895	0.0610655	0.104791	-0.0759186	2.13113	1.62293e-16	3.30563e-16
AT1G12710	0.312157	1.26004	0.876031	0.170278	0.633157	0.0996042	-0.10014	4.22186	8.7536e-109	1.23027e-107
AT1G12730	0.38967	-0.0886223	-0.232959	0.420967	0.229055	-0.116334	-0.466715	3.53794	2.36853e-42	9.76459e-42
AT1G12740	-0.188105	0.252297	0.992311	-0.550308	-0.437726	0.149768	-0.0177637	3.42628	2.22386e-28	6.48948e-28
AT1G12750	-0.368733	0.150274	0.296507	-0.289932	-0.143619	-0.0986003	-0.0235768	3.5937	2.61936e-55	1.44153e-54
AT1G12760	-0.00485264	-0.0491981	-0.0486342	0.162139	0.0644822	0.0361152	-0.114353	5.88419	0.0355349	0.0383717
AT1G12770	0.0668161	0.127848	0.202217	-0.0823119	-0.0233299	0.019648	0.040916	5.20375	2.5355e-09	3.91846e-09
AT1G12775	-0.307113	-0.107892	0.0574719	-0.263774	-0.222972	-0.0467207	0.00337039	1.0792	4.74906e-07	6.60769e-07
AT1G12780	0.0462116	-0.579186	-0.785699	0.54141	0.146481	0.0816264	0.140962	8.33661	2.37305e-59	1.41756e-58
AT1G12790	-0.182072	-0.797134	-0.793584	-0.0372603	-0.285525	-0.141974	-0.109954	3.34897	1.01198e-59	6.09324e-59
AT1G12800	0.368783	0.685965	1.06328	-0.667204	-0.230719	-0.23234	-0.0208368	6.98924	3.10697e-231	2.06689e-229
AT1G12810	-0.105257	-0.234927	-0.230686	0.220316	0.0304353	-0.0254793	-0.0693473	4.45032	6.38461e-21	1.50252e-20
AT1G12820	0.0283262	0.0481365	-0.0417866	0.240296	0.166168	0.0252259	-0.00857767	5.16435	1.56248e-19	3.52239e-19
AT1G12830	0.0477334	0.0297921	-0.0523534	0.237505	0.156065	-0.0375542	0.156811	3.17417	1.04011e-05	1.35648e-05
AT1G12840	0.122406	-0.0322333	-0.00363024	-0.0470446	-0.0438011	-0.0148893	0.0987578	7.12286	1.48138e-05	1.91772e-05
AT1G12845	0.466502	0.237931	-0.109293	-0.252377	0.0688635	-0.124155	-0.0567854	1.41572	6.8989e-10	1.09233e-09
AT1G12850	0.116362	0.0585365	0.0436917	-0.0262768	0.011322	0.0172666	-0.0938086	5.06246	8.31736e-07	1.14513e-06
AT1G12860	0.0978509	0.160373	0.163432	0.0526708	0.0787733	0.271346	-0.205467	4.12163	8.63912e-19	1.89787e-18
AT1G12880	0.032757	0.0420419	-0.28735	0.311416	0.279519	0.00900778	0.146006	1.11414	2.95003e-05	3.76566e-05
AT1G12900	0.61158	0.979295	1.27356	-0.429701	0.0134919	0.0177035	-0.129976	9.391	1.15144e-277	1.35901e-275
AT1G12910	0.20898	-0.677942	-0.933397	0.486252	0.102297	0.0577262	-0.174382	5.50743	6.7706e-185	2.74741e-183
AT1G12920	0.368073	-0.19723	-0.209963	-0.205999	-0.164498	-0.0578382	0.0571172	6.86214	1.42377e-37	5.22939e-37
AT1G12930	-0.116773	-0.222032	-0.302008	-0.272679	-0.183691	0.183919	-0.064978	4.54388	1.01855e-07	1.46097e-07
AT1G12940	0.605929	-0.410991	-0.0971429	-0.377056	-0.430141	-0.248102	0.0556215	-2.2253	0.0408999	0.0439898
AT1G12950	-0.0920122	0.103321	0.0499337	-0.218799	-0.0571637	0.0956432	0.257324	3.48299	0.309049	0.316666
AT1G12970	-0.101695	-0.384559	-0.512834	0.408819	0.118982	-0.0519031	-0.150599	3.5306	2.00708e-118	3.25177e-117
AT1G12980	0.19983	1.25535	1.9878	-1.0387	-0.345052	-0.319897	-0.45033	-2.97171	5.51603e-09	8.39819e-09
AT1G12990	-0.110688	0.0160009	-0.525209	0.361553	0.366513	0.250313	0.0385074	3.53278	6.07649e-47	2.77737e-46
AT1G13000	-0.0547322	0.304201	0.437377	-0.107446	0.00328519	-0.207969	-0.133735	4.84799	6.90571e-66	4.70957e-65
AT1G13020	0.0896592	0.340789	0.398317	-0.134666	0.0270873	0.104436	-0.0087236	5.39739	1.52115e-75	1.24187e-74
AT1G13030	-0.110476	0.240949	0.355322	-0.261397	-0.0885067	-0.139124	0.0178344	2.79534	7.13178e-23	1.79155e-22
AT1G13040	0.418019	-0.460262	-0.437946	0.013726	-0.153997	-0.10912	0.0994123	1.82323	1.28281e-13	2.35229e-13
AT1G13050	0.371424	-0.27965	-0.43498	0.399218	0.158169	-0.262572	-0.186756	1.32122	5.4166e-24	1.40639e-23
AT1G13060	-0.0601463	0.0206786	0.0510399	0.00629746	-7.88197e-05	-0.115476	0.0823376	6.21513	0.125255	0.131076
AT1G13080	0.308325	-0.691085	-0.793168	0.804244	0.205788	0.536503	-0.121904	4.77866	5.59025e-64	3.68205e-63
AT1G13090	0.463507	-0.340117	-0.673706	0.729198	0.362423	0.40906	-0.0503135	4.03386	1.65018e-191	7.11716e-190
AT1G13100	0.20325	0.0119904	0.527135	-0.436492	-0.385964	-0.08593	-0.215504	3.96102	1.39818e-34	4.7855e-34
AT1G13110	-0.0694011	0.492232	0.884826	-0.441566	-0.187571	-0.126671	-0.195269	7.13296	1.67215e-190	7.16968e-189
AT1G13120	-0.189804	0.186864	0.354123	-0.20008	-0.0935048	-0.0495409	0.0718953	4.2404	8.27874e-41	3.29424e-40
AT1G13130	-1.00131	0.392855	0.809026	-0.174394	-0.0949694	0.520413	0.549383	-0.183481	4.72027e-14	8.7914e-14
AT1G13143	-0.783705	-1.15297	-0.610083	-0.693732	-0.912154	0.704814	-0.0833883	-3.01339	4.83522e-05	6.11414e-05
AT1G13160	0.0327255	0.539683	0.654794	-0.255399	0.013825	-0.0802381	-0.0128173	4.91997	9.47725e-99	1.14947e-97
AT1G13170	-0.0010972	0.0379562	-0.0731801	-0.446276	-0.173441	-0.0193931	0.101176	4.29511	0.000358048	0.000432166
AT1G13180	-0.0952562	0.282474	0.325141	-0.101233	0.0293194	-0.148669	0.0672405	3.3184	3.03194e-23	7.70817e-23
AT1G13190	0.0319085	-0.447105	-0.633365	0.200433	0.0132687	-0.0696583	-0.00264292	5.76536	1.0445e-101	1.32543e-100
AT1G13195	-0.287335	0.0369264	0.163703	-0.0192876	-0.0395937	0.0445827	-0.00177427	3.42968	1.24492e-11	2.11253e-11
AT1G13210	-0.257137	0.276055	0.436056	-0.334617	-0.128624	-0.308882	-0.231037	5.76709	4.52743e-25	1.2106e-24
AT1G13220	-0.0787765	-0.0504037	-0.135526	0.153948	0.0885471	-0.0900884	-0.183525	4.40171	0.000224974	0.000274854
AT1G13230	0.39136	0.140127	-0.320015	0.601954	0.501066	-0.913969	0.0140671	-2.48251	1.79214e-09	2.78771e-09
AT1G13245	0.128435	-0.100609	-0.117886	0.131933	0.0381892	-0.521876	0.208209	5.72064	1.25433e-11	2.12799e-11
AT1G13250	0.0272189	0.214718	0.0726533	0.380186	0.309021	-0.264606	-0.0475819	3.29887	1.0074e-07	1.44517e-07
AT1G13260	0.163432	1.2177	0.817316	0.106706	0.592716	-0.193225	-0.249042	6.56601	6.56104e-91	6.96829e-90
AT1G13270	-0.0577382	-0.0925437	-0.0547394	-0.226998	-0.156948	-0.245641	0.0354763	5.57993	8.59794e-16	1.69954e-15
AT1G13280	-0.0847597	0.20109	-0.122678	-0.068056	0.140925	0.161199	0.347097	3.81136	0.000386533	0.000465804
AT1G13300	-1.12029	-1.00156	-0.661016	-0.410639	-0.652691	0.119164	0.0741025	4.57777	3.67363e-64	2.42986e-63
AT1G13320	0.129247	-0.0597685	-0.0954708	0.120449	0.0522025	-0.0131043	0.000262988	6.2079	8.93699e-15	1.70574e-14
AT1G13330	0.0554526	0.193442	0.620494	-1.01703	-0.586386	-0.00731257	0.541064	0.895554	2.8887e-51	1.45582e-50
AT1G13340	-0.357837	-0.122715	-0.1203	0.300632	0.108606	-0.0356909	0.132213	2.45386	4.88372e-09	7.4515e-09
AT1G13350	0.0459291	0.00262848	-0.0861448	0.0847902	0.0728624	0.219699	-0.286616	5.10124	0.000171485	0.000210914
AT1G13360	-0.0310859	-0.309183	-0.569303	0.474341	0.220816	0.228184	0.121031	4.72716	4.94369e-47	2.2629e-46
AT1G13370	-1.17173	0.873069	1.39312	-1.14001	-0.452336	-0.330815	0.413029	-3.12712	1.19843e-16	2.45397e-16
AT1G13380	0.105588	-0.312008	-0.390276	0.367461	0.105817	-0.022421	-0.260309	4.50762	1.73148e-39	6.66163e-39
AT1G13390	-0.0424939	0.260723	0.100975	0.105913	0.193114	-0.26484	0.104896	4.69097	0.000313907	0.000380183
AT1G13400	0.156162	0.0260273	-0.130611	-0.444556	-0.161389	-0.0334796	0.789215	-3.00591	0.868814	0.870916
AT1G13410	0.260239	-0.313394	-0.258628	-0.517503	-0.381472	0.191942	0.330738	0.841262	1.99902e-06	2.70124e-06
AT1G13420	-0.940287	-0.537611	-0.241214	-0.629731	-0.592869	-0.0980821	0.0906318	4.66923	4.33688e-17	9.01074e-17
AT1G13430	0.432308	-0.319286	-0.675958	0.0299396	0.0274316	0.712694	-0.00821389	-0.265493	0.0374658	0.0403912
AT1G13440	-0.101257	0.240654	0.30566	-0.22008	-0.0514908	0.0273066	0.233684	9.62403	1.11816e-37	4.11656e-37
AT1G13448	-0.0236011	-0.702974	-0.763995	0.287646	-0.070161	0.394633	0.417861	-1.53377	7.25409e-10	1.14774e-09
AT1G13450	0.34477	-0.61138	-0.826981	0.388689	0.0624183	0.155029	-0.108727	5.57679	4.4864e-205	2.27986e-203
AT1G13460	-0.0510206	-0.0732749	-0.0326431	-0.240562	-0.15825	-0.0586603	0.217186	3.95212	0.000377911	0.000455664
AT1G13480	-0.234167	1.58236	2.16259	-1.67847	-0.505188	-0.347606	0.0566625	1.74872	1.59766e-59	9.58554e-59
AT1G13500	0.269781	0.709911	1.15885	-0.302157	-0.064088	-0.50758	-0.437711	-0.358612	1.7934e-27	5.11904e-27
AT1G13510	0.0440599	0.525894	1.18766	-0.463692	-0.277137	-0.150267	-0.189325	1.67264	9.41754e-64	6.17144e-63
AT1G13520	-0.97015	-0.158012	-0.16273	0.244446	0.0711248	0.0185246	0.156193	1.10557	1.73685e-30	5.35898e-30
AT1G13530	0.674616	0.095186	0.0984288	0.236661	0.148978	-0.438755	0.211524	1.6017	3.16676e-17	6.60522e-17
AT1G13540	0.205011	0.515111	1.18257	-1.1306	-0.616084	-0.0691963	0.117709	-0.429633	3.12557e-22	7.68373e-22
AT1G13550	-0.00581094	0.0984698	0.956698	-0.0241508	-0.265328	-0.42931	-0.637886	-1.6375	3.31269e-05	4.22075e-05
AT1G13560	-0.172277	0.278204	0.374821	-0.24529	-0.0621158	-0.0364186	-0.205475	5.7978	1.10241e-153	2.94418e-152
AT1G13570	0.00902342	-0.588772	-0.635226	0.00918157	-0.176182	0.0577005	-0.306038	4.33832	4.6831e-55	2.56636e-54
AT1G13580	0.0627054	0.256648	0.402528	-0.246406	-0.0862806	-0.0300487	0.0475122	3.11356	1.38997e-25	3.77323e-25
AT1G13590	0.0964862	-0.15704	-0.146985	-0.244308	-0.177853	-0.142174	-0.0775803	2.56776	0.386049	0.393543
AT1G13600	-0.232004	1.22453	1.12512	0.210103	0.546365	0.0790333	-0.214678	0.285208	4.16735e-39	1.58692e-38
AT1G13610	0.702545	0.565489	0.604905	-1.21803	-0.433658	0.651462	1.11817	-1.22633	1.15168e-15	2.26468e-15
AT1G13620	-1.64625	-0.0735845	-0.302351	0.380482	0.241968	-0.432127	0.333958	-3.20324	7.14242e-09	1.08203e-08
AT1G13630	-0.0478534	-0.293036	-0.143345	-0.308942	-0.302047	0.0352264	-0.324015	1.76317	1.62077e-08	2.41717e-08
AT1G13635	-0.403251	0.0964083	0.12474	-0.0588664	-0.00674092	-0.0675104	0.292604	1.04152	2.09672e-05	2.69255e-05
AT1G13640	0.364201	-0.52459	-0.501226	-0.158007	-0.261655	0.231565	-0.166747	6.50199	1.34661e-63	8.79303e-63
AT1G13650	1.16665	1.68203	2.20018	-1.05027	-0.137176	-1.08999	0.369364	0.703597	1.81015e-84	1.73378e-83
AT1G13670	0.199261	0.1954	0.413561	-0.812234	-0.413704	-0.215554	0.150563	2.94285	1.86387e-48	8.80325e-48
AT1G13690	-0.120213	0.0463167	-0.0954468	0.27068	0.198034	-0.000458397	-0.0404575	3.71203	1.30615e-07	1.86533e-07
AT1G13700	0.65925	-0.306243	-0.188409	0.379026	0.048154	0.0685519	-0.203163	4.54745	1.46746e-34	5.01792e-34
AT1G13710	0.285656	-0.300448	-0.478058	-0.256207	-0.169049	0.0499193	-0.167415	2.99131	0.000586148	0.000700093
AT1G13730	0.016331	0.531077	0.597304	-0.561614	-0.125857	0.0672885	0.00487516	4.35112	3.28235e-258	3.01495e-256
AT1G13740	-0.13804	0.532011	0.549344	-0.679636	-0.168259	-0.0566034	0.172808	3.3102	1.09132e-144	2.58444e-143
AT1G13750	-0.508245	-0.085311	-0.0445841	-0.234625	-0.159325	-0.171258	0.148471	2.24837	5.91499e-16	1.1763e-15
AT1G13770	-0.686419	-0.132534	-0.104901	-0.0350977	-0.070938	-0.0299303	-0.0619594	3.05535	2.34503e-105	3.15638e-104
AT1G13780	-0.274964	0.128199	0.239963	-0.174875	-0.0819594	-0.0593188	-0.0092815	2.19096	4.22767e-15	8.17061e-15
AT1G13790	0.367752	-0.118539	-0.0237535	-0.0156473	-0.0789317	0.0178286	0.377063	1.9063	1.55266e-11	2.6258e-11
AT1G13800	0.110261	0.0590037	0.182044	-0.131134	-0.0869126	-0.345249	-0.0792628	0.429415	0.441533	0.448665
AT1G13810	0.00935258	-0.171179	-0.138356	-0.0646079	-0.100304	-0.0270962	0.10003	2.47166	0.026204	0.0285487
AT1G13820	0.470702	0.388895	0.571994	-0.228284	-0.0455434	-0.109009	0.105704	5.27387	1.60466e-58	9.41396e-58
AT1G13830	-0.451305	0.0767222	0.0673494	0.0987742	0.0780854	0.0136571	-0.250974	1.58611	1.03449e-07	1.48335e-07
AT1G13860	-0.0203548	0.304352	0.501802	-0.178717	-0.0537247	0.093397	0.220181	3.3897	5.12376e-26	1.40655e-25
AT1G13870	-0.104757	0.397606	0.53656	-0.337918	-0.0827415	0.0247201	0.0128451	3.55639	2.86062e-52	1.47867e-51
AT1G13880	0.337246	-0.0627282	-0.0741301	0.200996	0.0833893	0.178431	0.00722773	4.77614	1.96756e-35	6.87908e-35
AT1G13900	-0.0444935	-0.243936	-0.155464	-0.0339403	-0.127773	-0.0111016	0.0146002	4.80746	5.1864e-09	7.90666e-09
AT1G13910	0.12198	0.211078	0.343187	-0.185461	-0.0664075	-0.0650083	-0.102385	1.7538	9.88501e-11	1.62138e-10
AT1G13920	-0.187123	-0.0889153	-0.221422	-0.0535452	-0.0122423	-0.0243908	0.147735	0.865083	0.195978	0.202796
AT1G13930	-0.0707707	0.969988	1.00123	0.11922	0.372526	-0.0669636	-0.0375045	8.71463	1.60812e-50	7.9619e-50
AT1G13940	0.0105409	-0.284075	-0.465225	0.154187	0.0427852	0.055452	-0.177665	4.34383	5.52442e-25	1.47289e-24
AT1G13950	0.246388	-0.515371	-0.437592	-0.0606735	-0.228053	0.260617	0.182028	2.85326	9.17665e-14	1.69091e-13
AT1G13960	-0.0681108	0.0320878	0.0227014	0.00508974	0.0163696	0.0659291	-0.137887	5.61373	0.00412342	0.00470241
AT1G13970	-0.283806	-0.101256	0.0260124	-0.00369275	-0.0780212	0.171115	0.0643692	2.41093	0.00478079	0.00543121
AT1G13980	0.00935631	-0.449241	-0.5844	-0.0326269	-0.121008	0.139815	-0.0462851	6.26282	3.70684e-21	8.80028e-21
AT1G13990	-0.207395	-0.463962	-0.663778	0.801317	0.31261	0.0788827	0.240013	5.59103	1.41966e-82	1.31557e-81
AT1G14000	-0.032376	0.172778	0.245936	-0.0726145	-0.0031009	0.094587	0.0278021	5.80982	8.19898e-30	2.48437e-29
AT1G14010	-0.110588	-0.066916	-0.0623885	0.0214481	-0.0130904	0.0108624	0.188017	4.13653	0.000295424	0.000358332
AT1G14020	-0.0317689	0.372267	0.460828	-0.387754	-0.0993078	-0.0416848	0.0791357	3.70484	4.43994e-67	3.09428e-66
AT1G14030	0.447099	0.203198	0.37294	-0.191136	-0.0844157	-0.64469	0.277491	4.48132	1.46353e-56	8.26359e-56
AT1G14040	-0.0671306	0.15683	0.292547	-0.295037	-0.140481	-0.12258	0.00808676	4.12109	5.3835e-15	1.03688e-14
AT1G14060	0.270344	0.189443	0.194908	-0.175063	-0.0262054	-0.303302	0.383169	3.38043	2.40095e-07	3.38871e-07
AT1G14080	-0.418921	0.0480394	0.277252	-0.213706	-0.167244	-0.0835837	0.050194	1.79367	7.67012e-13	1.36485e-12
AT1G14120	-0.345824	0.0770511	0.195891	0.314785	0.143463	-0.0703255	0.160698	3.40133	0.00218711	0.0025325
AT1G14130	-0.346447	-0.55916	-0.633783	0.121514	-0.100755	0.235454	0.0614246	3.42579	1.00557e-43	4.28315e-43
AT1G14140	0.0608407	-0.195922	-0.0484625	0.00418331	-0.112369	-0.0238842	-0.00380712	3.3277	0.016948	0.0186655
AT1G14150	0.337277	0.880775	1.19635	-0.467091	-0.0451459	0.0609789	0.141232	4.83643	2.63389e-141	5.90621e-140
AT1G14160	-0.323377	-0.183009	-0.269854	0.177817	0.056854	0.154892	-0.0892964	2.9868	3.14307e-06	4.20576e-06
AT1G14170	-0.367835	0.00589515	0.183168	-0.285901	-0.200076	-0.0906587	-0.15913	4.6461	1.10522e-39	4.27845e-39
AT1G14180	-0.277103	0.170253	0.347014	-0.121262	-0.0628005	0.1339	0.202638	1.38172	3.07081e-12	5.33587e-12
AT1G14185	-0.379232	-0.907275	-0.631084	0.20361	-0.292684	0.544937	0.106608	2.1733	3.15734e-11	5.27617e-11
AT1G14190	-0.190943	-0.0925277	0.00777217	-0.144592	-0.136572	-0.0170633	0.323771	0.780907	0.0554005	0.0591685
AT1G14200	-0.0198595	-1.45617	-1.41431	1.24096	0.121137	-0.404857	-0.131888	3.00644	7.08993e-209	3.81483e-207
AT1G14205	-0.187189	-0.309722	-0.237708	-0.0701079	-0.162299	0.0456458	0.324794	0.232586	0.00496186	0.00563254
AT1G14210	0.392537	-0.16494	0.135227	-0.199386	-0.254728	-0.202184	-0.114663	5.31981	1.23511e-36	4.44496e-36
AT1G14220	0.104972	-0.375269	-0.646756	0.457303	0.194057	-0.174255	-0.086129	1.88253	1.20937e-11	2.05363e-11
AT1G14230	0.0623978	-0.29271	-0.225966	-0.320157	-0.279897	-0.0440406	0.0562058	4.61757	2.21012e-20	5.11963e-20
AT1G14240	-0.320159	-0.390576	-0.126739	0.220907	-0.107684	0.0555517	0.0107416	3.99357	0.00620977	0.0070071
AT1G14250	-0.794721	2.07244	2.56335	-1.63544	-0.290547	-0.893923	0.861542	-0.144658	3.3475e-68	2.38829e-67
AT1G14260	0.244662	0.390693	0.636394	-0.863677	-0.383508	-0.273165	0.22613	-0.214716	1.44488e-25	3.91889e-25
AT1G14270	0.352466	0.248854	0.391456	-0.2952	-0.112183	-0.215902	-0.0150937	4.96779	2.31957e-77	1.95701e-76
AT1G14280	0.370072	-0.744525	-0.828188	0.356078	-0.0422482	0.394246	-0.0367094	5.55355	6.05016e-106	8.20885e-105
AT1G14290	0.306309	-0.422763	-0.798121	-0.0517382	-0.0416707	0.0763049	-0.301347	5.22513	5.62544e-50	2.748e-49
AT1G14300	0.0129836	-0.227558	-0.357785	0.338364	0.136738	0.0442457	0.0399667	3.82239	1.08265e-42	4.49714e-42
AT1G14310	0.217008	-0.0199675	-0.0924332	0.172668	0.103833	-0.0747605	0.104843	3.19555	3.17977e-09	4.89211e-09
AT1G14320	0.336476	0.229364	0.340729	-0.354139	-0.137736	-0.133859	0.260417	8.43661	3.3203e-29	9.89823e-29
AT1G14330	0.0695908	-0.24064	-0.25447	0.3344	0.0915966	-0.05557	0.0574217	4.08542	4.3298e-42	1.77171e-41
AT1G14340	-0.38465	0.0102626	0.00286896	-0.0100406	0.000865078	0.131426	0.10033	3.63238	4.18029e-15	8.08047e-15
AT1G14345	0.695983	1.12101	1.44319	-1.0403	-0.253877	0.00276685	0.267431	4.87232	6.06928e-264	5.89553e-262
AT1G14350	0.171974	0.18815	0.0845334	-0.03064	0.0819356	-0.113617	0.142981	3.1215	0.000372756	0.000449498
AT1G14360	0.185473	-0.071337	-0.182811	0.335876	0.181317	0.25771	0.377221	3.31945	4.57727e-22	1.11936e-21
AT1G14370	-0.226043	0.183291	0.235414	0.0768086	0.0821267	-0.258937	0.100458	3.97158	5.88695e-12	1.01163e-11
AT1G14380	-0.0194343	-0.161044	-0.0400175	-0.222966	-0.205507	0.228218	-0.0248529	5.3414	5.13916e-13	9.20004e-13
AT1G14390	-0.129467	-0.0344306	-0.475133	-0.0140383	0.128405	-0.126124	-0.0883805	0.984483	0.0147849	0.0163332
AT1G14400	-0.00958067	-0.134287	-0.175764	0.270623	0.104375	-0.110983	-0.0451982	7.07841	4.99378e-34	1.68685e-33
AT1G14410	-0.146911	0.22647	0.234342	-0.403211	-0.12874	-0.100129	0.0821334	3.18396	2.41094e-23	6.1522e-23
AT1G14420	1.95694	-0.760271	-1.05136	-0.181916	-0.247352	-0.584049	-0.234737	-0.667034	3.23618e-45	1.42002e-44
AT1G14430	0.100244	-0.499184	-0.175614	-0.406102	-0.477302	-0.420043	0.200096	0.959207	1.71207e-13	3.12169e-13
AT1G14440	0.245986	-0.0994414	-0.400607	0.235545	0.185014	-0.525047	0.101308	2.45903	5.09211e-28	1.47069e-27
AT1G14450	-0.0447932	-0.00152176	-0.00645196	-0.0901613	-0.0439445	-0.0394167	0.229711	5.38441	0.623215	0.628656
AT1G14455	-1.5826	-0.423196	-0.325857	0.307706	-0.0196584	-1.10949	-0.568775	-3.01322	5.60615e-12	9.64211e-12
AT1G14460	0.0914324	-0.0106722	-0.159902	-0.065483	0.0134444	-0.054327	0.181795	3.45739	0.0293953	0.0319226
AT1G14470	0.233376	-0.553728	-0.572625	-0.272488	-0.314521	-0.0809979	0.30237	0.612235	2.10242e-12	3.67589e-12
AT1G14480	0.113003	-0.0814103	-0.252969	0.137649	0.0988738	-0.193716	0.0836933	1.08785	4.19012e-11	6.97126e-11
AT1G14490	0.758793	0.232274	0.13419	-0.0629739	0.0786325	-0.152367	-0.0108248	-0.660648	5.39623e-11	8.93188e-11
AT1G14510	0.0162462	-0.177906	-0.292863	0.176332	0.0671831	-0.103637	-0.0431822	5.63946	2.43844e-28	7.10716e-28
AT1G14520	0.181263	-0.113419	-0.485176	1.08344	0.627832	-0.0617074	-0.0158863	2.46609	2.92547e-73	2.28877e-72
AT1G14530	-0.31321	-0.0076721	-0.2201	0.286664	0.211584	0.0489866	-0.0196965	2.47583	3.89595e-26	1.07272e-25
AT1G14540	-0.154815	0.191137	0.575753	-0.0127353	-0.0708607	-0.166262	-0.0664612	1.95883	0.000644982	0.000768482
AT1G14550	-0.476551	0.679952	1.05355	-0.0843886	0.0599234	0.123108	0.288321	-0.499428	6.43893e-09	9.76876e-09
AT1G14560	-0.0305789	0.217641	0.248831	-0.0428018	0.0407492	0.0356748	0.05861	3.49944	6.77482e-18	1.44354e-17
AT1G14570	-0.0225849	-0.0685569	-0.152955	0.238725	0.124643	-0.0642069	-0.0687189	5.78072	1.17741e-35	4.14026e-35
AT1G14580	0.34168	1.06897	1.37649	-0.00810186	0.249766	-0.470404	-0.410346	4.55518	1.36533e-153	3.64194e-152
AT1G14590	0.0512976	-0.376869	-0.436881	0.0757488	-0.0677446	-0.121422	-0.011675	2.54072	1.23557e-22	3.07673e-22
AT1G14600	0.774557	-0.519651	-0.66084	0.347567	0.0476298	-0.0284691	0.0480693	0.824324	2.72594e-37	9.94227e-37
AT1G14610	-0.0160829	0.0177489	-0.0302081	-0.157747	-0.0569714	0.0187921	0.00815868	6.88191	0.245923	0.253224
AT1G14620	0.116264	-0.168777	-0.322577	0.169359	0.0796874	-0.0631271	0.0534253	3.63711	6.93334e-25	1.84271e-24
AT1G14630	-0.646213	-0.197809	-0.0172828	-0.301563	-0.276893	-0.0510425	0.825872	-0.431614	5.29596e-05	6.68443e-05
AT1G14640	0.486035	-0.219879	-0.194575	0.0291442	-0.0671554	-0.0862284	0.00231948	2.64527	1.5673e-06	2.12704e-06
AT1G14650	0.01509	-0.0344658	-0.0117246	-0.0895667	-0.0638524	-0.0520168	-0.0539974	6.56545	0.32278	0.330365
AT1G14660	-0.218829	0.0297225	0.0455099	0.036343	0.0228165	-0.0944877	-0.188716	2.30407	0.000432663	0.000520196
AT1G14670	0.116865	-0.163485	-0.232932	-0.0846565	-0.0736745	-0.173649	-0.0914828	6.76509	3.64557e-10	5.83957e-10
AT1G14680	0.408003	0.434571	0.356119	-0.662926	-0.160456	-0.0350652	0.298557	1.33955	8.61648e-43	3.58728e-42
AT1G14685	0.21497	0.384924	0.24412	0.146744	0.248615	-0.172226	-0.113693	5.71531	7.58543e-24	1.96117e-23
AT1G14687	0.141398	0.764726	0.592934	0.271615	0.44798	-0.581794	0.17101	0.684683	8.01771e-06	1.05145e-05
AT1G14690	-0.0217864	-0.0426635	-0.19325	0.0762005	0.0740747	0.0836698	-0.0505131	5.27606	5.70976e-06	7.53918e-06
AT1G14700	-0.592137	0.36165	0.0536616	-0.0889943	0.178716	-0.0828599	0.449465	2.38219	8.19803e-18	1.74256e-17
AT1G14710	0.133247	0.025537	-0.185779	0.153845	0.155874	-0.121967	-0.0383632	6.105	4.03653e-18	8.66724e-18
AT1G14720	-0.122976	0.626036	0.624183	-0.239576	0.0895081	-0.28376	0.2272	5.64836	5.48533e-32	1.76206e-31
AT1G14730	-0.133671	-0.0974873	-0.224139	0.10885	0.0641466	0.00831505	0.158258	2.32928	1.36093e-06	1.85338e-06
AT1G14740	-0.0429423	-0.50412	-0.615295	0.107118	-0.0774228	-0.0317216	-0.108399	7.39077	1.78434e-59	1.06881e-58
AT1G14750	-0.124619	0.294532	-0.179972	0.349559	0.431124	-0.421366	-0.063465	-0.485428	0.00556116	0.00629008
AT1G14760	0.824625	-0.870811	-0.826622	0.417002	-0.096499	0.497985	-0.255603	-1.03904	3.44056e-12	5.96797e-12
AT1G14770	0.109179	-0.434374	-0.394429	-0.130956	-0.223584	0.214513	0.089087	2.15726	1.24108e-10	2.0281e-10
AT1G14780	0.064646	0.0536059	0.363287	0.0711985	-0.049759	-0.570359	-0.172618	4.17972	0.000122798	0.000152201
AT1G14790	0.409342	-0.423755	-0.481187	-0.0712105	-0.157713	0.0987859	0.275639	3.09769	4.76001e-46	2.12651e-45
AT1G14810	0.0438241	-0.103952	-0.131473	-0.209867	-0.130411	0.0104827	0.0235641	6.09513	0.00944446	0.0105573
AT1G14820	0.266687	0.191533	0.364731	-0.362162	-0.174969	-0.129962	-0.046337	3.84037	3.95588e-21	9.38443e-21
AT1G14830	0.0520693	0.0325156	-0.025858	0.140716	0.100654	0.0253399	0.0328064	6.31665	1.27208e-05	1.65193e-05
AT1G14840	0.454131	-0.0349848	-0.0636034	-0.502429	-0.253337	0.22097	0.0962166	3.98273	7.80403e-63	5.01381e-62
AT1G14850	-0.197961	-0.0683791	-0.0469472	-0.225823	-0.142849	-0.0312812	-0.134793	5.53292	1.5983e-05	2.06507e-05
AT1G14860	-0.0817075	-0.247818	-0.153584	0.262953	0.0174595	-0.16909	0.00408928	4.85832	1.13623e-16	2.329e-16
AT1G14870	-0.790007	-0.210037	-0.33414	0.0503957	-0.00344696	-0.115881	0.106774	6.67228	3.80454e-41	1.52522e-40
AT1G14880	1.18889	-1.57127	-0.66969	-1.83096	-1.73976	1.14046	-0.526948	-3.57685	4.36162e-08	6.37064e-08
AT1G14890	0.571088	0.648144	0.893643	0.749552	0.508991	-0.316225	0.0316955	6.1208	5.83947e-32	1.87473e-31
AT1G14900	0.0718574	-0.350209	-0.60162	0.509809	0.221972	-0.09619	0.0307587	4.9303	2.20251e-70	1.6396e-69
AT1G14910	-0.116917	-0.0432998	-0.237385	0.434262	0.267393	0.0209989	-0.0630135	5.54922	6.77146e-29	2.00153e-28
AT1G14920	-0.0753563	-0.875496	-1.06034	0.699754	0.11966	0.0126683	0.185585	5.34197	3.5363413077211e-310	5.75061e-308
AT1G14930	1.17419	-0.833026	-2.09959	0.485237	0.387131	-0.450821	0.699445	-2.02688	1.0536e-39	4.08219e-39
AT1G14960	-0.928258	-0.375014	-0.286474	0.424282	0.0576232	0.0822708	0.0432103	4.36413	2.52642e-16	5.10152e-16
AT1G14970	-0.210388	-0.067222	-0.311707	0.0487013	0.0834384	-0.159049	0.159008	1.86765	7.77131e-08	1.12195e-07
AT1G14980	0.00814507	0.396503	0.329943	0.531628	0.420168	0.0391518	0.559099	5.00057	5.90549e-20	1.34764e-19
AT1G14990	-0.0471117	-0.11706	-0.0943882	-0.0505568	-0.0718559	-0.206088	0.252093	2.0564	4.04567e-05	5.13528e-05
AT1G15000	0.0184195	-0.0373042	0.069892	-0.353028	-0.224681	-0.214197	0.449749	3.01689	0.00101876	0.00120132
AT1G15002	0.412824	0.327999	0.801978	0.324145	0.113412	-1.26184	-1.13152	-1.48034	0.0124989	0.013865
AT1G15010	-0.54773	0.740267	0.841458	0.928108	0.677079	-1.34105	0.433105	1.23326	2.00105e-21	4.79733e-21
AT1G15020	0.12078	-0.611182	-0.668648	-0.249915	-0.30953	-0.137046	-0.121098	4.86308	9.36147e-76	7.6741e-75
AT1G15030	-0.0295965	0.090763	0.185649	-0.231645	-0.117197	-0.100997	0.0535952	4.65579	2.40435e-21	5.74349e-21
AT1G15040	-0.183238	-0.245702	-0.180897	0.68949	0.241243	-0.535339	-0.618338	6.21859	7.78923e-12	1.33227e-11
AT1G15050	0.942979	-0.461839	-0.00917575	1.22046	0.305397	-0.0663447	-0.364821	0.528931	2.10726e-16	4.26917e-16
AT1G15060	-0.0989305	0.152446	0.060157	0.166493	0.164825	0.0705307	-0.0347346	4.33599	1.09584e-06	1.5e-06
AT1G15080	0.20573	0.981255	1.25547	-0.878921	-0.203781	-0.229763	0.0873087	1.57276	6.27255e-140	1.37701e-138
AT1G15100	0.0292408	0.105612	0.0740863	0.185684	0.138554	0.0317871	0.163208	3.60125	0.0244283	0.0266564
AT1G15110	-0.181923	-0.385549	-0.418308	0.276069	0.020438	-0.0153251	-0.15311	3.68208	2.74411e-64	1.81943e-63
AT1G15120	-0.172556	-0.0990366	-0.0544168	-0.164036	-0.129903	-0.110856	0.208504	5.47733	0.000284783	0.000345788
AT1G15125	-0.726805	-0.891399	-0.937486	-0.527138	-0.54534	-0.0570116	-0.31526	5.33165	5.46421e-34	1.84349e-33
AT1G15130	-0.10232	-0.145479	-0.102153	0.0450848	-0.0403927	0.00611734	-0.126103	6.79409	0.0284972	0.0309661
AT1G15140	0.158783	0.466336	0.659521	-0.517817	-0.167859	-0.218475	-0.0285629	5.49055	3.6212e-196	1.67713e-194
AT1G15150	0.92879	1.87122	1.48131	-1.39035	0.0585375	-0.713118	1.39452	-3.34175	7.79263e-13	1.38632e-12
AT1G15165	0.0659195	-0.34692	-0.16075	-0.171796	-0.263594	-0.166369	-0.55162	-1.20455	0.0682036	0.0724686
AT1G15170	0.236301	-0.0181194	-0.0992551	-0.0522015	-0.00509533	-0.0870991	-0.197656	4.14054	8.25363e-08	1.18986e-07
AT1G15175	-0.0355641	-0.792377	-0.957604	0.321509	-0.0482955	0.312077	0.0404846	1.59588	5.75948e-61	3.56163e-60
AT1G15180	0.325296	-0.32815	-0.426516	0.145167	-0.00401114	0.121343	-0.247347	5.81392	7.28686e-32	2.33565e-31
AT1G15190	0.476537	-0.381706	0.146387	-0.642889	-0.624711	0.371333	0.428718	-2.91594	0.0738906	0.0783558
AT1G15200	-0.103486	-0.0264378	-0.0791447	0.0796135	0.0485632	0.00608266	0.0465877	5.67076	0.000105154	0.000130798
AT1G15210	-0.268731	0.0689729	-0.0142027	-0.131095	-0.0148315	-0.120161	-0.0642683	5.77052	0.0521903	0.0557888
AT1G15215	-0.124458	-0.263524	-0.45821	0.152966	0.0535371	-0.0530391	0.117102	1.74217	1.27068e-21	3.06677e-21
AT1G15220	0.179502	-0.500233	-0.532745	-0.171454	-0.241634	0.184902	0.0688757	2.6098	8.65254e-21	2.02742e-20
AT1G15230	-0.0402146	-0.487126	-0.697561	0.590523	0.203031	0.0681112	0.082964	4.42769	7.15438e-108	9.92167e-107
AT1G15240	0.018566	-0.323881	-0.457842	0.166975	0.0201812	0.0709908	-0.124643	5.57688	6.2913e-25	1.67328e-24
AT1G15250	0.50985	-0.131978	-0.0811398	-0.0815315	-0.101704	-0.208816	0.265588	3.34187	2.5741e-16	5.19578e-16
AT1G15260	0.523488	-0.381931	0.149448	-0.389907	-0.499391	-0.122947	-0.0989469	4.37583	2.47904e-40	9.74439e-40
AT1G15270	-0.153583	-0.025572	0.0173475	-0.0755569	-0.060609	0.00826972	0.236793	6.06745	0.0335531	0.0362943
AT1G15280	-0.194386	-0.0730962	-0.0146166	-0.00847867	-0.0480979	0.0105902	-0.104627	5.96732	2.05534e-09	3.18988e-09
AT1G15290	0.558207	-0.184767	-0.474471	-0.0493658	0.0102964	0.34467	-0.0344578	6.40197	1.83855e-19	4.13499e-19
AT1G15310	-0.153808	0.0957256	0.179342	-0.183462	-0.0876945	0.0420423	0.103389	3.04587	1.23508e-11	2.09663e-11
AT1G15330	0.47691	0.0480782	-0.133715	0.40998	0.281613	-0.773997	-0.451171	0.647191	0.000783347	0.000929357
AT1G15340	-0.0381096	0.0975069	-0.100228	0.382843	0.289835	0.0457054	-0.0939175	7.14652	1.80657e-18	3.92397e-18
AT1G15350	-0.00340069	-0.490808	-0.551994	0.127162	-0.0796264	-0.0449871	0.0355717	5.67975	4.35783e-48	2.0433e-47
AT1G15370	0.0843089	-0.0576154	-0.105487	0.426027	0.209766	-0.0569314	0.167381	4.88253	9.20768e-21	2.15543e-20
AT1G15380	-0.642222	-0.58244	-1.03365	0.79863	0.355571	0.0101927	-0.197938	5.77079	1.17206e-202	5.88794e-201
AT1G15385	-0.347519	0.0657647	-0.926335	-0.00243073	0.351406	0.0281276	-0.240277	-2.37166	0.000691639	0.000822689
AT1G15390	0.189342	-0.198677	-0.113579	-0.350253	-0.269718	0.0460693	0.0441645	4.18889	8.18398e-08	1.17997e-07
AT1G15400	-0.0734823	-0.533626	-0.659312	0.464612	0.0963258	0.0341695	0.0211976	5.85375	3.56059e-71	2.69351e-70
AT1G15405	0.958524	0.0793336	0.212657	0.562247	0.263127	-4.11897	-4.11752	2.44653	9.81465e-15	1.87016e-14
AT1G15410	0.210459	-0.0535892	0.0104029	0.0854847	0.00354854	-0.0076507	-0.0578922	4.27626	1.93243e-07	2.73872e-07
AT1G15415	-1.02753	-0.292508	-0.201086	-0.121231	-0.188592	0.159778	0.516159	-1.15846	4.52689e-13	8.11454e-13
AT1G15420	0.145277	0.308797	0.362161	-0.219707	-0.0247091	-0.0684323	0.177958	4.27687	7.93589e-22	1.9259e-21
AT1G15430	-0.222846	0.0390417	0.0337155	0.151605	0.090592	-0.163884	0.0493103	3.11939	6.62302e-08	9.5983e-08
AT1G15440	0.161816	0.435462	0.494305	-0.312819	-0.0308697	-0.219017	-0.0682389	5.01461	4.82089e-43	2.01856e-42
AT1G15460	0.433089	-0.279422	-0.364294	0.0334423	-0.0481289	0.540349	0.379446	0.67471	1.01935e-06	1.39782e-06
AT1G15470	-0.0720617	0.141121	0.211312	-0.398959	-0.175836	0.0820291	0.133494	3.45849	1.66798e-36	5.98126e-36
AT1G15480	-0.293776	0.12787	0.119893	-0.365551	-0.137493	-0.06323	0.0210676	3.53794	1.74559e-30	5.38518e-30
AT1G15490	-0.324393	-0.0911669	0.0235204	-0.0414993	-0.0893677	-0.0170671	-0.0933171	3.36473	2.89137e-12	5.03006e-12
AT1G15500	0.211048	0.035956	0.00738502	-0.196247	-0.0766147	-0.103024	-0.0648686	7.95741	7.18221e-26	1.96499e-25
AT1G15510	0.199111	-0.0806212	0.0594856	-0.173047	-0.160099	0.00260159	0.0860269	3.25893	1.72617e-05	2.22608e-05
AT1G15520	-0.922232	0.26624	0.502078	-0.227265	-0.103498	0.204702	-0.0658242	0.0113264	7.85339e-05	9.82536e-05
AT1G15530	0.0696034	-0.148613	0.0266362	-0.015521	-0.115714	-0.147725	-0.210235	4.38019	3.40709e-06	4.55154e-06
AT1G15550	-0.296377	0.268117	0.758507	0.526254	0.189036	-0.356211	-0.00619825	1.74782	1.96115e-06	2.65138e-06
AT1G15570	0.140104	-0.114413	-0.336996	-0.326406	-0.127146	-0.0201182	0.0689579	2.11753	0.00619521	0.00699103
AT1G15580	0.472355	1.36161	1.36356	0.0623453	0.484391	0.0206195	0.139554	-2.6546	7.86596e-10	1.24303e-09
AT1G15625	-1.28992	0.955651	1.31322	-0.923792	-0.262537	-0.294249	0.13567	-0.770372	4.98253e-41	1.9931e-40
AT1G15630	-0.595796	0.102246	-0.62982	-0.42881	0.0636991	0.0371443	0.40569	-2.9875	0.0841046	0.088895
AT1G15640	0.0317303	0.308208	0.433067	-0.16951	-0.0236387	0.353396	0.394276	-0.371048	0.000353627	0.000426971
AT1G15660	-0.10938	0.269081	0.410553	-0.34583	-0.130379	0.0296818	-0.0910486	3.95521	2.32e-68	1.66007e-67
AT1G15670	-0.251072	-0.324976	-0.271787	0.428739	0.0883147	-0.251264	-0.126415	6.72324	8.19306e-26	2.23765e-25
AT1G15690	0.0558379	0.51057	0.536089	-0.0149898	0.154189	-0.146282	-0.149044	9.81459	3.4576e-42	1.41905e-41
AT1G15700	-0.0351999	-0.694423	-0.743689	0.440514	0.00520422	0.210557	-0.0364182	2.62387	7.59594e-80	6.72394e-79
AT1G15710	-0.133368	-0.121476	0.0900993	-0.150957	-0.186496	0.0191928	-0.147859	3.44359	1.25842e-15	2.47103e-15
AT1G15720	-0.53234	-0.0758424	-0.207012	0.0507238	0.0438044	-0.212841	0.014074	0.97611	5.51188e-17	1.14121e-16
AT1G15730	0.179742	0.00495414	0.0556214	-0.141063	-0.0857693	-0.122483	-0.0957348	5.50965	1.17033e-11	1.98825e-11
AT1G15740	-0.06637	-0.609557	-0.806471	0.14729	-0.0639024	0.228613	-0.0792037	6.67967	1.67591e-78	1.44506e-77
AT1G15750	0.082356	-0.130444	-0.236827	0.113723	0.0488413	0.0691381	-0.224846	7.58654	9.87447e-07	1.35492e-06
AT1G15760	0.170449	0.848237	1.2168	-0.435432	-0.0578251	-0.113703	0.708481	-0.564548	4.03323e-21	9.56275e-21
AT1G15772	1.59837	0.533049	0.302675	0.202636	0.355792	-0.381133	0.571941	-2.20011	2.42579e-23	6.18938e-23
AT1G15780	-0.136277	0.205854	0.226587	-0.0343418	0.0445361	-0.00400786	-0.0672192	5.935	1.0053e-07	1.44226e-07
AT1G15790	0.22895	-0.345961	-0.600111	0.540924	0.239858	-0.0307094	0.256591	1.34356	2.26291e-59	1.35251e-58
AT1G15800	-0.0783286	-0.494444	-0.571382	0.559594	0.140628	-0.26856	0.0182067	3.4075	1.49828e-110	2.15967e-109
AT1G15810	-0.00946564	-0.240546	-0.244377	0.0465056	-0.0556518	-0.0565183	-0.0715918	4.69751	1.81364e-20	4.21099e-20
AT1G15820	0.508002	0.945944	0.936816	0.230651	0.433683	-0.50414	-0.0402679	10.5042	5.80557e-51	2.90583e-50
AT1G15825	-0.640511	-0.478822	-2.04132	1.13391	0.928177	-0.520407	-0.105551	-2.90414	2.54226e-15	4.94772e-15
AT1G15830	0.171837	-0.796745	-2.1468	1.40254	0.885706	-0.273484	-0.37004	3.81762	1.39618e-198	6.64867e-197
AT1G15840	0.425157	-0.974041	-0.336266	1.28073	0.103092	-0.510799	-0.774626	-2.41453	4.32516e-13	7.75801e-13
AT1G15860	-0.16876	0.205188	0.299821	0.0877371	0.0807204	0.107575	0.0529725	4.69355	5.02348e-25	1.34194e-24
AT1G15870	0.0781663	0.0434044	0.167389	-0.223373	-0.138547	-0.0877998	0.515168	-0.287117	0.265426	0.27282
AT1G15880	0.119101	-0.520019	-0.63527	0.155972	-0.0569371	0.123626	-0.14292	5.34825	9.66009e-68	6.8189e-67
AT1G15885	-0.124457	-0.544642	-0.498296	0.112136	-0.140928	0.265482	0.0946798	1.10295	1.67716e-10	2.7265e-10
AT1G15890	-0.448455	0.279909	0.499825	-0.136834	-0.0484188	-0.115148	-0.243572	2.65214	9.05777e-29	2.66799e-28
AT1G15900	-0.612911	-0.643129	-0.652364	-0.0527378	-0.237667	-0.26846	-0.0751284	-0.909035	5.79322e-11	9.57599e-11
AT1G15910	0.018715	-0.417708	-0.786487	0.095558	0.0314697	0.166828	0.098347	4.76339	1.19516e-114	1.83094e-113
AT1G15920	0.188298	-0.3755	-0.416249	0.131175	-0.0459958	-0.00380047	-0.0371501	4.50639	8.50311e-52	4.34113e-51
AT1G15930	0.537967	-0.0172037	-0.0793876	-0.0365385	-0.00327584	-0.118802	0.116571	7.28385	2.51756e-22	6.2099e-22
AT1G15940	-0.527726	0.00458794	-0.159124	0.200261	0.15623	0.279471	-0.194204	4.77237	5.97964e-53	3.13221e-52
AT1G15950	0.208452	0.370388	0.329547	0.0389003	0.156527	0.139077	-0.00729481	6.60421	4.27215e-27	1.20626e-26
AT1G15960	0.264566	0.182224	-0.278322	-0.0568437	0.185835	-0.36733	0.0391467	1.64221	0.0263802	0.0287292
AT1G15970	-0.0124417	0.264529	0.22139	-0.0210388	0.0920365	-0.052745	0.0732373	3.018	9.82131e-11	1.61105e-10
AT1G15980	0.620658	1.3987	2.24384	-1.25274	-0.441853	-0.565065	0.271964	6.38121	0	0
AT1G16000	0.00527371	-0.272526	-0.437913	0.409917	0.169245	-0.0872891	0.239193	3.18906	2.27634e-29	6.82031e-29
AT1G16010	0.0444495	0.202121	0.222907	-0.00527058	0.0578093	-0.0301925	-0.0222131	5.06187	6.19364e-20	1.41193e-19
AT1G16020	0.0426717	0.133732	0.160139	-0.22726	-0.0778552	0.118936	-0.102274	3.504	5.81536e-35	2.01142e-34
AT1G16022	-0.440923	-0.367862	-0.689013	0.0557164	0.0122881	-0.257365	-0.0576887	-1.04295	2.18809e-06	2.95075e-06
AT1G16030	0.249468	-0.414245	-0.328767	0.213768	-0.0596901	-0.115326	0.0367335	3.19822	7.03278e-46	3.13102e-45
AT1G16040	0.163691	-0.00208109	0.152659	-0.0624386	-0.0834932	-0.129928	0.258551	2.92963	1.0192e-05	1.32999e-05
AT1G16060	-0.0485361	0.733389	0.999789	-0.126968	0.0921787	-0.026636	0.185619	2.72138	2.71452e-54	1.46561e-53
AT1G16070	-0.444466	0.171799	0.167327	-0.0861704	0.0156716	-0.232622	0.308283	-0.463075	0.00642325	0.00724129
AT1G16080	0.27578	0.594267	0.694571	-0.0338983	0.147705	-0.0287272	0.0186252	5.99533	1.50662e-66	1.03944e-65
AT1G16090	0.334392	-0.437291	-0.451278	-0.021359	-0.151781	0.350274	-0.13724	0.360828	0.000101519	0.000126398
AT1G16110	0.0691802	-0.138269	0.113401	0.0817505	-0.0891043	-0.466444	-0.455884	4.62884	0.000148737	0.000183573
AT1G16120	-0.150148	-0.232792	0.0591566	0.199211	-0.0753079	0.0369243	-0.365658	0.133446	0.41105	0.418426
AT1G16130	0.120619	-0.376626	-0.136532	-0.0422802	-0.226713	-0.703476	-0.275541	3.84191	4.3807e-08	6.39807e-08
AT1G16150	0.0558755	-0.30317	-0.0317104	-0.225178	-0.304132	-0.489731	-0.149835	1.59753	0.000701134	0.000833712
AT1G16160	-0.36094	0.4897	0.386812	0.0154983	0.205278	-0.647963	-0.0869017	-1.05212	0.00249738	0.00288158
AT1G16170	-0.0661425	-0.339952	-0.17356	-0.00144736	-0.169505	0.188419	0.0720443	3.83289	0.00102955	0.00121391
AT1G16180	-0.152721	-0.258879	-0.327573	0.154903	0.0140566	0.0467141	-0.0329277	7.24892	2.85042e-57	1.63467e-56
AT1G16190	-0.0696438	0.34838	0.451745	-0.234795	-0.0357254	-0.117817	0.0521534	3.79352	1.10952e-33	3.71924e-33
AT1G16210	-0.0956035	0.0467484	0.092527	0.0998514	0.050249	0.0450263	0.0100562	6.08475	0.0336618	0.0364064
AT1G16220	0.094195	0.170778	0.286775	-0.332321	-0.1479	-0.212685	-0.0521421	1.31854	7.76944e-09	1.17524e-08
AT1G16240	0.136264	-0.344336	-0.414583	0.465718	0.141496	-0.0336362	0.00350697	6.52835	4.27874e-59	2.5428e-58
AT1G16250	0.0695898	-0.466682	-0.448728	0.0697736	-0.126658	0.0160115	-0.0509878	4.31565	1.3094e-35	4.5963e-35
AT1G16260	0.868097	0.118612	0.347413	-0.320003	-0.196731	0.0621676	-0.0389755	4.16234	7.95181e-63	5.10726e-62
AT1G16270	-0.0505261	0.113757	0.0520139	0.0222651	0.0696329	0.0604167	-0.00850406	4.82491	0.301757	0.30941
AT1G16280	0.154081	0.415858	0.4868	-0.0882123	0.0708661	-0.189603	0.0884436	3.71775	3.11326e-41	1.25129e-40
AT1G16300	0.326942	0.403752	0.524916	-0.513494	-0.162551	-0.0122193	0.212492	3.18871	2.68133e-59	1.59911e-58
AT1G16310	-0.349152	0.629698	0.857052	-0.429226	-0.0804987	0.1171	0.386695	1.39274	5.62073e-58	3.26261e-57
AT1G16320	0.49381	0.284822	0.429562	-0.150771	-0.028692	0.338946	-0.135822	5.23154	6.852e-59	4.05341e-58
AT1G16330	-0.0818039	0.247568	0.18937	-0.780218	-0.288187	0.0836079	0.145412	0.82327	8.07449e-16	1.59808e-15
AT1G16340	-0.439655	-0.304241	-0.611464	-0.242902	-0.120457	0.0362082	0.15738	2.99415	1.24737e-35	4.38276e-35
AT1G16350	0.166794	-0.19683	-0.495291	0.418197	0.242975	0.0770472	-0.0282531	5.8783	2.02099e-92	2.1942e-91
AT1G16360	1.06605	-0.426311	-0.680135	1.13108	0.508043	-0.653141	-0.299365	-0.519673	1.93824e-56	1.09215e-55
AT1G16370	0.211292	-0.428484	-0.592408	0.0990263	-0.0386738	0.0636607	-0.313137	2.60441	1.58749e-13	2.89934e-13
AT1G16390	0.24791	-0.697465	-0.564448	0.117921	-0.217866	0.130866	-0.0986887	3.65743	3.87025e-23	9.80651e-23
AT1G16400	-0.658307	0.482257	0.679543	-1.4098	-0.609911	0.350937	1.13336	3.47639	4.18811e-22	1.02591e-21
AT1G16410	-0.177551	0.958038	1.32394	-2.77746	-1.19135	1.03585	2.39215	1.85438	1.13718e-50	5.65834e-50
AT1G16420	0.276869	0.291333	0.533147	0.10062	0.0668161	1.24177	-0.10444	-0.683431	2.38585e-19	5.34292e-19
AT1G16430	-0.343346	0.0850874	0.151389	-0.212923	-0.1002	-0.0308033	0.303804	1.04254	8.62765e-05	0.000107732
AT1G16440	-0.288157	-0.627043	-0.429853	0.0458644	-0.251812	0.223718	0.0458189	1.48025	1.3661e-06	1.85996e-06
AT1G16445	0.351292	-0.187551	0.140523	-1.01473	-0.679241	-0.213151	0.107572	2.06235	3.78028e-48	1.7744e-47
AT1G16460	-0.192374	-0.0724318	-0.0673726	0.289192	0.118766	-0.0551876	-0.14444	5.07992	4.81135e-21	1.13659e-20
AT1G16470	-0.0458908	0.0112755	0.0924378	-0.229349	-0.13797	-0.0371353	0.242973	5.55985	2.4666e-06	3.31655e-06
AT1G16480	0.241879	0.0687994	0.25333	-0.468699	-0.272927	-0.322369	-5.42939e-05	1.88864	1.77759e-22	4.40744e-22
AT1G16489	0.0601175	0.0972013	0.228766	0.0461095	0.0116004	0.00801261	-0.188569	0.169261	0.140378	0.14647
AT1G16490	-0.2636	-0.235556	-0.251183	0.214528	0.0339539	-0.236759	0.476973	-2.57015	0.0134129	0.0148534
AT1G16500	0.378105	0.280709	0.655394	-0.689124	-0.375888	0.432305	0.251145	2.42382	9.35172e-62	5.87238e-61
AT1G16510	0.862284	0.365785	0.401929	-0.250208	-0.0152235	0.157191	-0.0158344	3.10265	9.67811e-41	3.84202e-40
AT1G16515	0.717545	-0.209083	0.421904	0.106751	-0.226647	0.175008	0.162543	-1.19354	1.18636e-08	1.77825e-08
AT1G16520	0.0432935	0.0935051	0.00261914	-0.104917	0.00900509	-0.104818	-0.126547	3.00535	0.108944	0.114389
AT1G16530	-0.402273	0.232346	0.57115	-1.11441	-0.59269	-0.105913	1.26979	-1.02171	1.67214e-12	2.93222e-12
AT1G16540	-0.213555	-0.028445	0.0571997	-0.0382383	-0.057149	0.0254291	-0.0910387	3.94091	2.31516e-06	3.11732e-06
AT1G16560	-0.0100236	-0.184106	-0.202741	0.0085779	-0.050868	0.0436701	0.0827378	5.119	1.0514e-13	1.93377e-13
AT1G16570	-0.0206097	-0.380758	-0.544465	0.278079	0.0666894	-0.160375	-0.145938	3.79369	3.88528e-141	8.69456e-140
AT1G16590	-0.120283	-0.319676	-0.457093	0.0985899	-0.0114584	-0.0159108	-0.0295767	1.4425	8.25477e-14	1.52373e-13
AT1G16610	0.0622122	0.245833	0.266236	0.0735464	0.111916	-0.138306	-0.111569	5.57008	6.13745e-09	9.3249e-09
AT1G16630	-0.47299	0.139942	0.219947	-0.581577	-0.27081	-0.338657	0.0201045	1.95991	2.48141e-14	4.66151e-14
AT1G16635	0.368955	1.1504	0.779415	-1.63053	-0.308139	0.448938	2.56871	-2.84352	3.23779e-10	5.19737e-10
AT1G16640	0.331247	0.111635	0.455224	-0.893606	-0.524121	-0.229914	0.398292	-1.33351	0.000210906	0.000258181
AT1G16650	0.151525	-0.0608683	0.118357	-0.124388	-0.142225	-0.135169	-0.330956	3.26913	8.82404e-22	2.13907e-21
AT1G16670	-0.132417	-0.349234	-0.13125	0.0511677	-0.163489	-0.0792994	-0.0279788	3.50082	1.13271e-16	2.32201e-16
AT1G16680	0.0678967	-0.187044	-0.263679	0.240753	0.0835733	0.112853	-0.0301955	4.34093	9.03637e-35	3.10787e-34
AT1G16690	-0.321849	0.11161	0.369266	-0.2351	-0.166232	0.00800128	-0.26244	2.23797	4.21868e-34	1.42811e-33
AT1G16700	-0.210772	-0.0188315	0.0393806	-0.0945769	-0.0729696	0.0917075	0.0436166	5.68662	3.83418e-08	5.61033e-08
AT1G16705	-0.121497	0.273433	0.142818	-0.135656	0.0668547	-0.0176275	0.525538	-2.65499	0.931294	0.932271
AT1G16710	-0.0614939	0.0168916	-0.0229044	-0.0746109	-0.0184096	-0.113221	-0.00319	5.69708	0.835445	0.838463
AT1G16720	0.581921	0.689925	0.988041	-0.520612	-0.129703	0.0690256	-0.395828	7.75866	1.83926e-241	1.38753e-239
AT1G16730	0.746544	0.556148	0.392955	0.472861	0.476211	0.734962	0.213025	2.04616	2.82663e-32	9.14698e-32
AT1G16740	0.0756682	0.183532	0.310273	-0.209031	-0.0855847	-0.224126	0.204181	4.18423	2.07442e-05	2.66439e-05
AT1G16750	0.208516	-0.22808	-0.144284	0.0405482	-0.0836842	-0.122273	-0.192283	2.92997	1.38384e-07	1.97487e-07
AT1G16770	0.861558	-0.352034	-0.269988	0.195104	-0.0471412	0.661425	0.452005	-2.16585	8.14639e-07	1.12215e-06
AT1G16780	0.438521	-0.116564	-0.443188	0.407319	0.273679	0.0694305	0.0036183	3.54083	3.42744e-39	1.30834e-38
AT1G16790	0.240922	0.209522	0.222516	0.0186648	0.0748414	-0.245092	0.123546	2.39989	0.000524631	0.000627949
AT1G16800	0.035522	0.155026	0.215005	-0.255412	-0.0960232	-0.0217996	-0.0682597	3.66603	0.000706754	0.000840304
AT1G16810	0.0596316	-0.146091	-0.16275	0.162894	0.0383026	-0.07111	0.139164	5.63963	3.87916e-07	5.41656e-07
AT1G16820	-0.370124	-0.320437	-0.339727	0.0763025	-0.0622309	0.133536	0.028033	1.18026	1.40071e-14	2.65451e-14
AT1G16825	0.160082	-0.278135	-0.42236	-0.028003	-0.0586382	0.167995	0.269378	1.46044	5.84931e-06	7.71972e-06
AT1G16830	0.209788	0.209687	0.219165	-0.330048	-0.0982878	-0.129232	0.0234799	0.806269	1.42077e-07	2.02691e-07
AT1G16840	-0.106488	0.470344	0.0642333	0.454403	0.519353	-0.241993	-0.156489	5.1962	1.35012e-31	4.29365e-31
AT1G16850	-0.0698964	2.23595	2.0411	0.824675	1.22261	-0.278746	0.239979	0.851176	3.75076e-34	1.27186e-33
AT1G16860	-0.105589	0.210075	0.118016	-0.0331457	0.0841384	-0.131826	0.0548547	5.18214	7.76492e-07	1.07041e-06
AT1G16870	-0.0993888	-0.0882964	-0.166781	0.176297	0.084878	-0.115841	0.12352	4.52256	8.47726e-22	2.05591e-21
AT1G16880	0.504372	0.417616	0.550781	-0.190793	-0.000579743	0.302517	-0.119332	7.71311	1.33147e-144	3.14636e-143
AT1G16890	-0.0509986	-0.165323	-0.241322	0.314376	0.127413	-0.0363502	0.0338945	6.21931	8.21887e-42	3.34499e-41
AT1G16900	0.104391	0.255612	0.323017	0.00525125	0.0653612	-0.112946	-0.0253044	3.79911	4.3903e-14	8.18377e-14
AT1G16905	-0.131919	0.152444	-0.720233	-0.449942	0.116736	0.093645	0.212594	-1.0449	0.170697	0.177337
AT1G16910	0.858413	-1.69896	-2.17302	0.108203	-0.354196	0.558312	0.289234	-1.64469	4.49351e-30	1.37123e-29
AT1G16916	-0.185706	-0.305014	-0.219818	-0.00317795	-0.131659	0.0815032	0.349345	2.59731	0.000179049	0.000220008
AT1G16920	0.316467	-0.269697	-0.494856	0.0595336	0.0149209	-0.020496	0.203253	4.60701	9.44034e-40	3.66155e-39
AT1G16930	0.320349	0.116011	0.228392	0.134702	0.068561	-0.015193	-0.169987	3.04179	2.00391e-15	3.91178e-15
AT1G16960	0.355565	-0.218952	0.0145358	0.378816	0.0385943	-0.550986	0.0391013	2.37079	1.3563e-12	2.38772e-12
AT1G16970	-0.226997	0.059694	0.0392499	-0.105075	-0.0258247	-0.0702581	0.0533505	3.57548	4.01688e-15	7.77213e-15
AT1G17020	-0.255301	-0.154551	-0.507711	0.475857	0.304131	0.24489	0.429296	3.56189	4.97795e-26	1.36721e-25
AT1G17030	-0.526244	-0.0701252	0.1149	0.264375	0.0471374	0.613525	0.579901	-0.117749	0.000152714	0.000188355
AT1G17040	-0.0104685	0.191811	0.296541	0.0775961	0.0678249	0.181305	0.122099	2.4317	8.7314e-11	1.43484e-10
AT1G17050	0.276965	1.2756	1.7246	-1.11405	-0.281488	0.0809143	0.0813235	5.14535	0	0
AT1G17060	-0.00320128	0.126202	0.00695914	0.348298	0.255964	-0.473491	-0.146797	3.77133	1.77925e-08	2.64902e-08
AT1G17070	-0.0194226	-0.0671387	-0.102252	0.110353	0.0445013	-0.101947	-0.121814	3.82009	0.000905902	0.00107099
AT1G17080	-0.10921	-0.159631	-0.17935	0.130578	0.0186518	-0.00759883	0.139548	5.20061	6.87894e-09	1.04277e-08
AT1G17090	-0.151773	0.370395	0.526686	-0.0894854	0.0266252	0.123444	0.154488	1.33702	5.64124e-14	1.04773e-13
AT1G17100	0.610346	0.304451	0.355211	0.0251783	0.0971529	0.622902	-0.0595384	4.27832	1.81357e-62	1.15636e-61
AT1G17110	-0.137758	0.0661817	0.0279294	-0.0372626	0.01618	0.0158293	-0.0794603	5.25033	0.0166922	0.0183893
AT1G17120	0.00627581	-0.507974	-0.61643	-0.00666029	-0.136503	-0.183355	-0.0717422	5.17761	9.16022e-88	9.25848e-87
AT1G17130	-0.151847	0.382734	0.578685	-0.0837072	0.0204077	-0.00834799	0.068364	4.86504	4.44388e-138	9.54564e-137
AT1G17140	0.476536	0.413142	0.328922	0.035004	0.18329	0.151615	-0.0735842	4.59113	4.05316e-39	1.5437e-38
AT1G17145	-0.156493	-0.198411	-0.450575	0.564299	0.300067	-0.0116702	-0.120864	4.38806	8.49901e-92	9.13259e-91
AT1G17147	-0.719665	-0.507327	-0.74756	0.335918	0.0789275	0.1358	-0.079214	2.4073	6.25729e-51	3.12932e-50
AT1G17160	-0.200353	-0.326385	-0.491431	0.354271	0.123356	0.147048	-0.0537777	4.46544	2.03207e-67	1.42433e-66
AT1G17170	-0.901002	0.298603	0.652828	-0.921137	-0.479109	0.177202	0.200549	6.53215	3.37553e-79	2.94996e-78
AT1G17180	-0.500126	0.552331	1.01255	-1.10172	-0.520154	-0.0573118	0.436618	6.56283	7.11784e-40	2.77004e-39
AT1G17190	-0.177227	0.088257	0.0526876	0.149905	0.116228	0.404221	0.153302	4.88035	0.00511056	0.00579445
AT1G17200	0.37406	-0.253107	-0.267028	0.0854768	-0.0369901	0.0677187	-0.052142	5.8433	1.52226e-11	2.57499e-11
AT1G17210	0.127507	-0.266328	-0.415033	0.0816562	0.00161996	0.202649	-0.107919	6.57654	2.03208e-20	4.71269e-20
AT1G17220	0.297879	0.666795	0.990753	-0.461343	-0.116393	-0.0840437	-0.140116	8.06922	1.72425e-155	4.71975e-154
AT1G17230	-0.0297749	-0.575805	-0.41607	0.00291927	-0.24372	0.0227913	-0.364057	4.15363	7.74454e-20	1.75982e-19
AT1G17232	-0.0656024	-0.660156	-0.90948	0.354436	0.0402741	0.212537	0.0533229	1.27035	2.57306e-37	9.38781e-37
AT1G17235	0.103066	-1.10834	-1.2754	-0.35824	-0.492881	0.875233	1.15754	-3.27812	0.0107418	0.0119606
AT1G17240	0.0388483	-0.673006	-0.142161	0.342431	-0.230068	0.185393	-0.255772	0.323434	7.78897e-08	1.12435e-07
AT1G17250	0.198868	-0.621383	0.0972045	-0.29179	-0.592551	0.0593687	-0.50256	1.19603	3.36145e-15	6.51717e-15
AT1G17255	0.00430902	-0.115754	-0.140734	0.342984	0.141234	0.146313	-0.248682	1.75187	0.00062024	0.000739766
AT1G17260	0.121743	-0.412899	-0.700052	-0.0888918	-0.0863612	0.0169064	0.422007	0.0396995	7.7728e-08	1.12209e-07
AT1G17270	0.0754442	-0.272545	-0.275407	-0.118186	-0.148987	0.236806	0.0508014	2.52716	1.50782e-05	1.95104e-05
AT1G17280	0.157216	-0.032567	-0.0143698	0.262543	0.11435	0.159475	-0.0427298	5.08243	2.2456e-19	5.03499e-19
AT1G17285	-0.373743	-0.233524	-0.849354	-0.166353	0.0442592	0.0782965	0.408238	-0.809193	0.00144271	0.00168835
AT1G17290	-0.107599	0.0404251	0.080447	0.0348613	0.0175651	-0.154075	-0.102482	7.34101	0.0140649	0.015555
AT1G17300	-0.322719	-0.434334	-0.486324	-0.310855	-0.282876	-0.0857815	-0.136418	1.28399	2.70383e-10	4.35521e-10
AT1G17310	-0.386694	-0.260346	-0.670056	0.314158	0.206867	0.280321	0.115173	-1.80201	0.00595739	0.00672958
AT1G17330	-0.106465	-0.211075	-0.126466	-0.160223	-0.178673	-0.139784	-0.140508	3.61039	1.30676e-07	1.86608e-07
AT1G17340	-0.24371	-0.61764	-0.701675	0.101816	-0.12696	0.0936034	-0.0999163	4.77817	1.50092e-62	9.5812e-62
AT1G17345	0.278473	-0.321716	-0.234982	0.334042	0.0308712	-0.151307	-0.122908	1.58816	2.63399e-07	3.70952e-07
AT1G17350	0.266913	-0.155886	-0.437226	0.357132	0.220384	-0.0252791	0.0016156	3.0902	9.50293e-29	2.79724e-28
AT1G17360	0.52989	0.220546	0.0477342	-0.452132	-0.0949469	0.320023	0.0903024	4.35626	1.30106e-27	3.72146e-27
AT1G17370	-0.288831	0.296099	0.373165	0.162421	0.154221	0.0775539	-0.091424	5.68412	1.38104e-40	5.46271e-40
AT1G17380	-0.431589	0.829398	1.21948	0.186514	0.239697	-0.643663	-0.232907	-1.17976	2.01274e-19	4.5212e-19
AT1G17400	-0.273292	-0.479233	-0.605423	0.047853	-0.0937545	-0.20667	-0.0648716	-1.53085	0.000959849	0.00113355
AT1G17410	0.128528	-0.495653	-0.715733	0.395193	0.105739	0.140322	-0.164772	2.57661	1.34809e-49	6.52872e-49
AT1G17420	1.14834	1.24997	1.49673	-0.60441	0.0321979	-0.672248	0.231127	2.20411	9.36815e-213	5.32795e-211
AT1G17430	0.150902	-0.610587	-0.88341	0.289104	0.0319644	0.484116	-0.0269809	2.64798	3.54304e-43	1.48919e-42
AT1G17440	-0.250275	0.217171	0.227643	0.0750365	0.106418	-0.017909	-0.165734	4.97112	6.70602e-08	9.71475e-08
AT1G17450	-0.121088	-0.149707	-0.0426831	-0.1071	-0.139127	0.0101419	0.10472	4.91339	0.0798849	0.0845326
AT1G17455	-0.438348	-0.111813	-0.523675	0.0769237	0.138478	0.0738151	0.192633	2.6207	4.43337e-21	1.04911e-20
AT1G17460	-0.505744	0.0539013	-0.472956	0.75266	0.569916	-0.415394	0.188487	1.96836	4.71084e-129	8.83907e-128
AT1G17470	0.247636	-0.249165	-0.346105	0.0738892	-0.0137973	0.0373836	-0.0175568	6.28299	9.31764e-84	8.81302e-83
AT1G17480	0.0822941	0.322326	0.266362	-0.877174	-0.312491	-0.239092	0.421546	0.754162	5.07258e-16	1.01189e-15
AT1G17490	-0.0470194	0.1367	0.174224	0.046158	0.0561381	0.0494079	0.276435	2.52436	0.23928	0.246593
AT1G17500	-0.0367121	0.0297999	0.115777	-0.233435	-0.135443	-0.204547	0.0734007	5.48297	0.00452385	0.00514837
AT1G17510	0.178891	0.0208272	-0.165007	0.084971	0.111373	-0.051092	0.378464	2.66706	3.58919e-10	5.75136e-10
AT1G17520	-0.233481	-0.0589934	-0.0178635	0.288753	0.111002	0.0761085	-0.273451	3.95898	1.53078e-12	2.68971e-12
AT1G17530	0.275678	-0.643259	-0.897466	0.705275	0.222953	0.0758111	-0.0769628	4.93178	5.00851e-135	1.03241e-133
AT1G17550	-0.31071	-0.0631312	-0.204367	0.10342	0.0777447	0.214575	0.336917	4.30878	9.67166e-36	3.4086e-35
AT1G17560	0.0156719	0.0978858	0.170952	-0.307788	-0.145621	-0.0976239	0.324621	1.82049	0.0608823	0.0648715
AT1G17580	-0.264081	-0.080553	-0.102405	-0.0740917	-0.0566127	0.0533187	-0.0673862	5.72534	4.95674e-05	6.2642e-05
AT1G17590	-0.133967	-0.132157	-0.0383444	-0.0879409	-0.119294	0.0425441	0.10878	1.78325	0.181477	0.188198
AT1G17600	0.669214	0.352531	0.725513	-1.22362	-0.618629	-0.102772	0.162208	-0.344035	2.10948e-21	5.05175e-21
AT1G17610	0.915426	0.171823	0.736733	-0.688215	-0.475136	-0.399423	-0.0435701	-0.711075	1.68813e-21	4.05775e-21
AT1G17620	-0.204707	0.358624	0.363282	0.317292	0.276635	-0.0595987	0.0511409	4.86978	1.28668e-17	2.71967e-17
AT1G17630	0.0810056	-0.387928	-0.23133	-0.151791	-0.257405	-0.446799	-0.0924881	1.21834	5.83376e-10	9.26355e-10
AT1G17640	0.10536	-0.628005	-0.769411	0.336357	0.00597868	0.371954	0.0248779	2.19512	5.82976e-58	3.38215e-57
AT1G17650	-1.75413	0.263399	0.203296	-0.180813	0.0174278	-0.120254	-0.00731092	3.77817	3.1516e-271	3.4943e-269
AT1G17665	-0.183592	1.14054	1.08216	-0.0573836	0.370946	-0.291826	-0.165914	4.28331	2.53795e-259	2.37088e-257
AT1G17680	-0.088832	-0.23198	-0.325284	0.240503	0.0740263	0.0845816	-0.0097084	4.8689	4.26052e-25	1.14021e-24
AT1G17690	0.203214	0.215359	0.294295	-0.24588	-0.0774656	-0.123329	0.0026822	4.80368	2.54811e-34	8.67536e-34
AT1G17700	-0.550946	-0.171341	0.0671421	-0.495729	-0.384473	0.110094	0.0588394	0.671199	5.80718e-06	7.66596e-06
AT1G17710	-0.171871	0.0717238	-0.251998	1.03289	0.648262	-0.581921	0.029727	0.164622	1.27604e-07	1.82352e-07
AT1G17720	0.0907002	0.180033	0.210096	-0.0770179	0.0114811	0.00309537	0.0196376	6.1426	9.57016e-19	2.09758e-18
AT1G17730	-0.113428	0.218724	0.325515	-0.0833074	-0.00434263	-0.0543588	0.0588365	4.42328	8.50742e-21	1.99406e-20
AT1G17744	-0.357375	-0.349434	-0.105044	-0.132891	-0.264387	0.647186	0.463336	-2.99124	0.693718	0.698395
AT1G17745	-0.386498	0.119687	0.261501	-0.389917	-0.202334	0.200336	0.355366	6.01223	2.01741e-21	4.83548e-21
AT1G17750	-0.163928	0.674878	0.993553	-0.160808	0.0383304	0.0628178	-0.124781	1.27206	1.9496e-41	7.86177e-41
AT1G17760	-0.0983609	-0.0263502	-0.0881582	0.248202	0.13592	0.12711	-0.116545	4.32368	3.29157e-06	4.40045e-06
AT1G17780	0.0673253	-0.316992	-0.550483	0.623763	0.284048	0.0777763	-0.167727	3.80694	5.28789e-118	8.49195e-117
AT1G17790	-0.182957	-0.218739	-0.315261	0.17748	0.048001	0.085731	0.00119912	2.53015	5.65349e-26	1.55042e-25
AT1G17810	1.80596	-1.65085	-2.26225	0.214333	-0.23932	1.00939	0.22674	2.41237	1.66311e-46	7.52322e-46
AT1G17820	-0.0575167	0.0759976	-0.181982	0.0364071	0.129529	-1.81256	-0.267867	2.69262	0.840321	0.84312
AT1G17830	0.346484	-0.382735	-0.251026	0.192418	-0.0752724	0.035397	0.067215	0.826857	8.32081e-08	1.19923e-07
AT1G17840	0.318935	0.121064	0.0867771	0.174174	0.138871	0.0216113	-0.046599	6.28067	1.73446e-05	2.23651e-05
AT1G17850	0.0273114	0.0672266	0.0235297	-0.323967	-0.125009	-0.0176955	0.0313345	3.6262	1.54673e-12	2.71599e-12
AT1G17860	-0.509694	-0.27183	-0.36072	0.332541	0.105291	0.0530775	-0.271757	6.51823	5.02595e-40	1.96116e-39
AT1G17870	0.444165	0.647392	0.973674	0.3346	0.274336	0.0761207	-0.0330493	1.7587	1.17609e-40	4.65957e-40
AT1G17880	0.184183	0.20428	0.312747	-0.18642	-0.0612726	-0.103229	-0.00739305	6.76424	1.21333e-26	3.38839e-26
AT1G17890	-0.0984277	0.24293	0.346868	-0.278436	-0.0928873	-0.183024	0.148862	4.78719	3.43334e-41	1.37893e-40
AT1G17920	0.529141	0.171698	0.25905	-0.486358	-0.215063	-0.112781	0.0733027	2.07379	6.22431e-25	1.65607e-24
AT1G17930	0.0193738	-0.187815	-0.192023	-0.0216221	-0.0720131	-0.0318338	0.158902	3.16862	9.32643e-11	1.5309e-10
AT1G17940	0.159705	0.330069	0.302143	-0.0189925	0.109836	0.108172	-0.0645043	4.07311	4.03533e-34	1.36646e-33
AT1G17950	-0.545469	-0.494211	-0.397322	0.178078	-0.107994	0.181045	-0.0940469	0.736415	3.17089e-09	4.87914e-09
AT1G17960	1.53432	-0.393172	-0.771599	0.254334	0.122252	0.0654995	-0.274077	2.39066	3.60351e-123	6.29338e-122
AT1G17970	0.0926596	0.429103	0.230177	0.139025	0.278855	-0.0167863	-0.13763	4.13979	6.90064e-11	1.13825e-10
AT1G17980	0.0257721	-0.111211	-0.2098	0.140859	0.0662221	0.0161054	-0.117541	5.04939	2.1356e-16	4.32498e-16
AT1G17990	0.581611	-0.65305	-1.01218	0.740552	0.272302	0.185038	-0.133395	4.51876	2.88539e-90	3.02642e-89
AT1G18000	0.140778	-1.80606	-1.51861	0.324089	-0.535791	0.21742	-0.00998947	3.60235	1.26084e-210	7.00738e-209
AT1G18010	0.923356	-1.96734	-3.01065	1.53945	0.461717	2.59894	0.82715	-0.156971	8.54575e-09	1.28991e-08
AT1G18020	0.548418	-0.703821	-1.2989	1.3046	0.616055	-0.419683	-0.680644	4.79045	1.88223e-144	4.42404e-143
AT1G18030	1.38789	-0.27726	-0.358528	0.536148	0.202743	0.0908538	-0.0641458	4.25675	0	0
AT1G18040	0.209821	0.416354	0.519266	-0.245524	-0.0182812	-0.112366	-0.17014	2.41842	8.19225e-48	3.81835e-47
AT1G18060	0.402254	0.589577	0.787673	-0.0535722	0.103708	-0.0697101	-0.146521	5.78287	8.3167e-66	5.6648e-65
AT1G18070	0.0421117	0.381213	0.560838	-0.191526	-0.0285669	0.0791011	0.0994133	6.91881	5.26013e-138	1.12769e-136
AT1G18080	0.321935	0.186013	0.204448	-0.168059	-0.02817	-0.0286936	0.112463	7.9292	7.45584e-38	2.75924e-37
AT1G18090	-0.327188	0.726147	1.01953	-0.598425	-0.15496	-0.234289	0.129949	2.09652	4.53297e-86	4.45245e-85
AT1G18100	-1.19597	-0.0785176	-0.28481	-0.635972	-0.275394	-0.287484	0.570113	0.719779	1.00755e-20	2.3543e-20
AT1G18140	-0.852547	0.302079	0.49204	0.196561	0.135653	-0.187241	-0.264676	3.00663	2.23432e-09	3.46203e-09
AT1G18150	-0.139793	0.513496	0.760533	-0.255184	-0.0387722	-0.013564	-0.119033	5.43562	0	0
AT1G18160	0.0383881	-0.220825	-0.238575	-0.0111329	-0.0732582	0.0176468	-0.0983557	6.31172	5.53971e-09	8.43307e-09
AT1G18170	0.287903	0.039775	-0.028119	0.0443544	0.0580669	0.049454	0.0740361	4.21028	7.78116e-11	1.28147e-10
AT1G18180	-0.218622	0.0104368	0.011709	0.0147257	0.0104177	0.0570179	0.0319527	1.09091	0.12	0.125715
AT1G18190	-0.0235589	-0.136212	-0.12612	0.0734788	-0.0120282	0.0182542	-0.00704787	4.1024	0.000102744	0.000127858
AT1G18197	0.978798	0.0847618	0.327086	-0.639438	-0.37224	-0.396384	0.67699	-1.53852	1.07698e-12	1.90347e-12
AT1G18200	-0.0620794	-0.0161444	0.0669388	0.226727	0.0802877	-0.339412	-0.00602362	2.55601	0.0227629	0.0248763
AT1G18210	-0.179913	0.150475	0.375659	-0.399677	-0.224742	-0.227368	-0.156077	5.68164	2.44177e-73	1.91307e-72
AT1G18250	-0.241949	0.428031	0.417971	-0.512261	-0.1101	-0.284763	0.112338	2.50457	3.30071e-11	5.51115e-11
AT1G18260	0.0118268	-0.503425	-0.681517	0.235964	0.00953761	0.0939146	-0.0881391	6.12629	4.29792e-94	4.81389e-93
AT1G18265	0.244341	0.0314154	0.216103	-0.734847	-0.418514	0.0753589	0.319682	1.08758	5.03518e-16	1.00452e-15
AT1G18270	-0.256498	-0.342609	-0.465734	0.227526	0.0406023	-0.120518	-0.287523	7.99533	1.29752e-27	3.7118e-27
AT1G18280	0.688569	0.225521	0.885853	0.0248962	-0.132488	-0.765815	-0.0862565	1.41822	2.20115e-11	3.7e-11
AT1G18290	0.161999	0.186455	0.303333	0.0618531	0.0541189	-0.187732	0.0647591	0.680175	0.145359	0.151544
AT1G18300	0.145365	0.233131	0.43209	0.170845	0.0968132	-0.332491	-0.00259635	2.63611	0.000120957	0.000149953
AT1G18320	0.100816	0.430572	0.527419	0.050875	0.136679	-0.557348	0.115231	-0.663714	0.07824	0.0828399
AT1G18330	0.75313	-0.0820246	-0.890315	1.44131	0.962745	-0.0848567	-0.14243	5.86573	4.59276e-97	5.40326e-96
AT1G18335	0.160401	0.135615	-0.203536	0.337834	0.327172	-0.0925605	0.0882138	2.53804	1.37154e-26	3.82489e-26
AT1G18340	0.201473	0.166273	0.303794	-0.195074	-0.087953	-0.225946	-0.0262414	2.80231	1.93107e-22	4.78257e-22
AT1G18350	-0.532768	0.164751	0.394118	-0.899975	-0.471527	-0.340469	-0.162564	-1.46975	9.48315e-10	1.49332e-09
AT1G18360	-0.240503	0.52577	0.631468	-0.175073	0.0524872	-0.236986	-0.0488733	2.81696	4.63048e-81	4.18497e-80
AT1G18370	-0.182757	0.529645	0.482417	-0.568876	-0.0921468	-0.226635	0.125947	3.09855	3.29867e-27	9.33915e-27
AT1G18382	-0.107171	-0.269853	-0.35243	0.878713	0.376931	-0.0165699	-0.642898	-1.22452	3.41443e-08	5.00581e-08
AT1G18390	-0.313909	0.223826	0.309228	0.0049665	0.048625	-0.232319	-0.382618	4.9929	5.24517e-17	1.08619e-16
AT1G18400	0.450624	0.135115	0.28345	0.675089	0.333138	0.111577	0.113961	3.8726	2.48693e-40	9.77366e-40
AT1G18410	0.0514813	-0.34135	-0.220602	0.0466559	-0.130704	0.548198	0.331165	-0.15422	0.284557	0.292047
AT1G18415	0.129711	-0.543705	-0.606562	-0.0690062	-0.194786	0.191729	-0.140905	2.5115	1.63992e-26	4.56115e-26
AT1G18420	-0.311643	-0.50266	-0.469696	0.0511139	-0.152984	0.190453	0.0527306	2.07792	6.30276e-09	9.56745e-09
AT1G18440	-0.419082	0.356605	0.634972	-0.317454	-0.132648	-0.0201828	-0.00958783	2.89156	2.09307e-98	2.52329e-97
AT1G18450	0.239354	-0.149119	-0.320826	0.428992	0.222026	-0.0544648	-0.123646	5.76961	1.73141e-109	2.46496e-108
AT1G18460	0.262892	-0.600785	-0.895023	0.302439	0.0490366	0.261064	-0.181416	5.19473	3.39269e-112	5.01209e-111
AT1G18470	-0.185801	0.127374	0.000570601	0.334006	0.251729	-0.0361358	-0.0254114	5.71426	2.41612e-22	5.96504e-22
AT1G18480	-0.0139849	0.514902	0.603701	-0.291162	-0.0035468	-0.205773	0.0283159	4.27704	3.38973e-94	3.80443e-93
AT1G18485	-0.0216118	-0.142381	-0.145658	-0.417503	-0.25512	0.101655	-0.065867	3.49171	1.79584e-08	2.67282e-08
AT1G18490	-0.228333	-0.0202336	-0.0216403	0.0923295	0.0398891	0.0667651	0.0079721	2.88861	1.3321e-06	1.81468e-06
AT1G18500	-0.0682559	-0.269051	-0.344634	0.166201	0.0186107	-0.0175361	-0.147623	6.88958	6.85584e-24	1.77442e-23
AT1G18540	0.368504	0.295712	0.405194	-0.482422	-0.179134	-0.14593	0.204314	7.24322	2.92468e-56	1.63999e-55
AT1G18550	-0.0302084	0.223067	0.11969	-0.341453	-0.061912	-0.130278	0.184202	1.84222	9.85153e-07	1.35186e-06
AT1G18560	0.0539111	-0.15641	-0.222667	-0.0849914	-0.0725471	-0.216689	-0.139518	1.78731	0.000116759	0.000144913
AT1G18570	0.240013	-0.115746	-0.195503	-0.00950819	-0.0167506	-0.401925	-0.114154	3.1664	4.77224e-09	7.28648e-09
AT1G18580	-0.0134314	-0.147163	-0.06731	-0.0432812	-0.0973123	-0.0467048	-0.0117534	3.86993	0.0329197	0.0356284
AT1G18590	-0.301625	0.391114	0.681255	-0.867826	-0.400256	-0.301118	0.731942	2.87762	5.06942e-28	1.46452e-27
AT1G18600	-0.0658641	0.140843	0.155378	-0.180125	-0.0479599	-0.011512	-0.169811	3.20003	2.65604e-20	6.1364e-20
AT1G18610	0.14774	0.0226365	0.168638	0.0428992	-0.019672	0.121688	-0.0693367	2.95441	0.000170541	0.000209764
AT1G18620	0.121238	-0.228936	-0.587637	0.372898	0.229704	0.237993	-0.0921979	5.9472	2.07397e-44	8.95025e-44
AT1G18630	0.10368	0.0686664	0.0941895	0.101282	0.0650219	-0.253471	0.00817332	2.80827	0.0342025	0.0369748
AT1G18640	-0.171499	-0.206539	-0.449803	0.108165	0.066324	-0.095122	0.145352	4.29627	4.04976e-50	1.98447e-49
AT1G18650	0.450044	-0.108629	-0.359601	0.443637	0.269266	0.0775012	-0.0299847	3.07508	5.1372e-55	2.81099e-54
AT1G18660	0.703823	0.381967	0.50638	-0.0721352	0.0497837	-0.197429	-0.0597462	5.88351	2.06116e-112	3.05734e-111
AT1G18670	0.254209	-0.251354	-0.505824	-0.0989717	-0.0484474	0.201046	0.097512	3.95303	1.57813e-21	3.79835e-21
AT1G18680	-0.1507	-0.491234	-0.710927	0.341487	0.0802302	0.0200171	0.0346396	2.87162	1.0102e-74	8.11449e-74
AT1G18690	0.00305988	-0.26638	-0.266659	0.293344	0.0579721	-0.0353275	-0.129289	3.82827	1.98404e-26	5.50779e-26
AT1G18700	0.212671	-0.0778532	-0.160569	0.307628	0.155434	-0.0263522	-0.150611	5.22373	1.30839e-34	4.48377e-34
AT1G18710	-0.490816	1.30786	0.225962	0.115318	0.854248	-0.289566	1.00395	-1.95993	8.26459e-07	1.13822e-06
AT1G18720	-0.275464	-0.172073	-0.194268	0.229265	0.0646731	0.011181	-0.156758	5.64319	3.51865e-49	1.68804e-48
AT1G18730	0.0257355	0.503046	0.822632	-0.737573	-0.307633	-0.212258	0.121924	5.46061	3.47874e-92	3.762e-91
AT1G18735	0.0536795	0.291014	0.691635	-0.790115	-0.431593	-0.366128	0.356403	-0.662738	0.00520144	0.00589323
AT1G18740	0.0900601	0.20013	-0.00587549	0.369748	0.320253	-0.0646901	0.139525	3.97928	5.69004e-15	1.09458e-14
AT1G18745	0.428333	-0.57739	-0.531341	0.215873	-0.0998767	-0.227554	0.2268	1.76947	3.50974e-33	1.15899e-32
AT1G18750	0.0349011	-0.0525601	-0.109894	0.36197	0.182576	0.422686	-0.0518813	1.78121	1.25329e-05	1.62811e-05
AT1G18773	0.3478	-0.737741	-0.938868	0.171816	-0.0929635	0.384286	-0.291965	2.44976	6.25037e-47	2.85566e-46
AT1G18800	0.0415891	0.0403633	0.149522	-0.397266	-0.221564	-0.0574016	0.431013	4.26741	9.5068e-08	1.36568e-07
AT1G18810	0.298987	0.0510104	0.922786	-1.0506	-0.79889	-0.3141	-0.108421	3.62982	3.64197e-62	2.30809e-61
AT1G18830	-0.256702	-0.146711	0.0949856	-0.380241	-0.31959	0.319467	-0.286609	-1.78302	0.0134916	0.0149398
AT1G18835	0.301354	0.17115	0.37157	-1.07171	-0.545609	-0.109312	0.497982	-0.615087	6.88871e-10	1.09087e-09
AT1G18840	0.0265395	0.0402633	-0.203479	-0.0835912	0.0528728	0.0550458	0.260896	4.29845	0.0209026	0.0228899
AT1G18850	0.216975	0.740632	0.795047	-0.32364	0.0669189	-0.0761935	0.250495	3.80097	4.64614e-94	5.19861e-93
AT1G18860	-0.564834	0.0715581	-0.189936	-0.104184	0.0589251	0.294976	0.0242431	1.97063	2.25615e-07	3.18824e-07
AT1G18870	-0.820992	-0.156433	0.185815	0.327989	-0.0022329	0.160078	-0.176891	3.77566	1.75191e-10	2.84508e-10
AT1G18880	-0.372396	-0.291613	-0.285786	0.0142177	-0.0920383	0.0418887	0.107184	4.58702	4.52658e-17	9.39955e-17
AT1G18890	-0.061338	0.280382	0.409461	0.00331628	0.0520927	-0.179749	0.0397864	5.32736	1.23427e-17	2.6104e-17
AT1G18900	0.0828482	0.430101	0.656582	-0.390622	-0.127438	0.0673716	-0.0323727	4.01222	1.35693e-122	2.35111e-121
AT1G18910	-0.134874	0.0205977	0.163111	-0.353505	-0.217391	0.0559565	0.0481534	4.34651	2.40953e-11	4.04221e-11
AT1G18940	0.214196	-0.504017	-0.324115	-0.506665	-0.481305	0.167404	-0.102326	1.90475	1.08922e-13	2.00131e-13
AT1G18950	-0.138091	0.0134463	-0.150574	0.0668073	0.0925593	0.125058	-0.0681607	5.04617	0.000114394	0.000142025
AT1G18960	-0.405973	-0.633644	-0.566896	1.08918	0.311124	0.655348	0.312369	-3.07694	4.26433e-06	5.66504e-06
AT1G18970	-0.757468	0.166449	0.654037	-0.883989	-0.549041	0.1002	0.172902	2.05677	4.4342e-32	1.42796e-31
AT1G18980	-0.811556	0.0244972	0.0811233	-0.305828	-0.163624	0.359875	0.420583	4.20779	2.88913e-29	8.63278e-29
AT1G18990	-0.996319	-1.49852	-1.91488	0.419085	-0.151179	0.920424	0.893832	-2.67751	1.50482e-13	2.75179e-13
AT1G19000	0.114263	-0.445011	-0.508987	0.468877	0.107427	0.255609	0.0814219	7.13686	2.26889e-86	2.23759e-85
AT1G19010	0.175829	-0.134408	0.0683773	0.2905	0.0328523	0.18563	0.117021	2.4211	4.2298e-09	6.47356e-09
AT1G19020	-0.60039	0.45874	0.586247	0.0288373	0.12483	-0.555433	-0.156241	3.6999	1.29857e-22	3.23068e-22
AT1G19025	-0.340644	0.0264967	0.170384	-0.221333	-0.149797	-0.197747	-0.395119	1.33881	2.02993e-22	5.02119e-22
AT1G19050	0.481904	0.810453	1.39241	-1.07523	-0.461452	-0.190753	0.450973	3.33662	6.9376e-131	1.34542e-129
AT1G19070	0.686174	-0.333371	-0.0609812	-0.338998	-0.371419	-0.322606	0.103986	-1.34036	4.03357e-07	5.62859e-07
AT1G19080	0.308466	0.253991	0.3648	-0.0649552	0.0152498	-0.433156	-0.0634868	2.57981	4.90513e-20	1.12356e-19
AT1G19100	-0.284705	0.134711	0.23339	-0.214208	-0.0950932	0.0396342	-0.154796	3.39727	4.17416e-50	2.04361e-49
AT1G19110	-0.0171782	0.0567951	0.0763851	-0.0863374	-0.030767	0.120811	-0.140796	6.11119	2.98435e-09	4.59692e-09
AT1G19115	-0.241444	-0.158937	-0.454192	-0.118295	-0.0137086	-0.631385	0.125972	-2.71089	0.177502	0.184224
AT1G19120	0.0564038	0.0457968	0.242798	-0.261985	-0.181394	-0.0920382	0.104659	4.06154	9.87328e-05	0.000122978
AT1G19130	-0.0949405	-0.270638	-0.405792	0.06734	-0.0114912	-0.0815843	-0.0270706	4.21918	3.74206e-33	1.23422e-32
AT1G19140	0.28417	0.332477	0.515105	-0.212535	-0.0563173	0.294826	-0.115005	4.02491	1.0841e-122	1.88435e-121
AT1G19150	0.858124	1.31254	1.63753	-0.681203	-0.0114168	-0.244423	0.0905926	5.15993	7.86757e-270	8.42521e-268
AT1G19160	0.384064	-1.39142	-1.51239	0.462395	-0.192288	0.227311	0.178483	-1.62487	1.36011e-18	2.96715e-18
AT1G19170	-0.0134309	0.00782986	-0.0536284	-0.0635028	-0.00865535	0.117381	0.113383	3.4344	0.718207	0.722519
AT1G19180	-0.391942	1.50418	1.52333	-0.411267	0.28938	-0.0466523	-0.118951	4.56773	0	0
AT1G19190	-0.445471	-0.0996999	-0.0387974	-0.102285	-0.104676	0.119709	0.445051	0.611945	1.16377e-05	1.51317e-05
AT1G19200	-0.382509	1.04384	1.52621	-0.814795	-0.220241	-0.227511	0.0321036	1.00382	1.60951e-129	3.04862e-128
AT1G19220	-0.175481	0.338719	0.410318	-0.200732	-0.0113264	-0.0197074	-0.182321	4.68529	4.50309e-14	8.38973e-14
AT1G19230	-0.613815	0.045465	0.238651	-0.220699	-0.15959	0.228865	-0.0487135	3.55744	6.68198e-18	1.42417e-17
AT1G19240	0.0583742	-0.124898	-0.116187	0.193371	0.0521493	-0.279965	0.142338	2.68914	3.27977e-07	4.59511e-07
AT1G19250	-0.603414	0.467667	0.609215	0.640725	0.429069	-0.312293	0.399302	-2.41133	0.0089968	0.0100702
AT1G19270	0.197709	1.02536	0.796999	0.423514	0.629665	-0.527629	-0.171506	4.68527	2.44988e-46	1.10119e-45
AT1G19290	0.0674829	-0.328148	-0.317588	0.0780981	-0.0738533	-0.0983468	-0.277053	3.06407	1.14171e-14	2.17023e-14
AT1G19300	-0.0667121	0.157185	0.0518399	0.223433	0.199227	-0.42867	-0.144558	2.77556	0.00250793	0.0028933
AT1G19310	0.0339994	-0.274123	-0.206339	-0.0495344	-0.138736	-0.319803	-0.14238	4.1394	3.82366e-15	7.40154e-15
AT1G19320	0.992535	1.7036	2.60362	-2.83263	-1.14846	-0.801725	0.308477	0.413139	3.5405e-111	5.16443e-110
AT1G19330	-0.013701	0.201179	0.543929	-0.783708	-0.439044	-0.198473	-0.11977	2.67978	4.25028e-74	3.377e-73
AT1G19340	0.289566	0.339185	0.715304	-0.309543	-0.167083	-0.188029	-0.121379	1.14846	2.31849e-41	9.33904e-41
AT1G19350	0.004347	-0.144553	0.126335	-0.337114	-0.307038	0.313443	-0.0823233	6.08026	2.30938e-47	1.06598e-46
AT1G19360	-0.0724565	-0.117185	0.0488038	-0.232849	-0.210816	-0.0477167	-0.0283189	5.60361	7.24174e-20	1.64676e-19
AT1G19370	-0.0481448	1.20075	1.21307	-0.246898	0.272691	-0.464513	-0.0850979	5.26167	0	0
AT1G19380	-0.10843	-0.0561212	0.425283	0.199652	-0.0793492	-1.12685	-0.0731708	4.43095	1.10204e-10	1.80397e-10
AT1G19394	0.221334	-0.566642	-0.544965	-0.664455	-0.528334	0.62372	0.04135	-1.5256	0.00159788	0.00186566
AT1G19396	0.13884	-1.06403	-1.42697	0.602904	0.0677522	-0.0137833	0.0630256	1.64792	1.52822e-129	2.89715e-128
AT1G19397	0.214483	-0.521419	-0.515967	0.00507044	-0.173088	0.0268006	-0.122179	2.07504	4.79531e-18	1.02714e-17
AT1G19400	0.0343304	0.227422	-0.013753	0.140192	0.226295	0.00275987	-0.103421	6.19768	0.00886178	0.00992666
AT1G19430	0.0969849	-0.099873	-0.0435473	-0.0228365	-0.0634845	-0.0524572	-0.0640542	4.90471	0.00404669	0.00461683
AT1G19440	-0.186099	0.174012	0.229908	-0.259619	-0.0904373	0.0939388	0.0785301	4.13077	2.14722e-20	4.97497e-20
AT1G19450	0.271449	1.307	1.81031	-0.488808	0.0234915	-0.178508	0.106422	5.76885	0	0
AT1G19480	-0.215219	-0.34738	-0.28419	-0.0907774	-0.182246	0.0436673	-0.172393	2.37313	6.85766e-12	1.1755e-11
AT1G19485	0.216941	-0.294796	-0.424454	0.217985	0.0539466	0.0652199	-0.166903	4.80855	1.69213e-28	4.95431e-28
AT1G19490	0.287976	0.573579	0.654742	0.0792242	0.203751	0.10327	-0.0643398	1.41792	5.22316e-28	1.50814e-27
AT1G19510	0.289564	-0.30587	-0.948681	0.334883	0.279755	-0.0494191	-0.287879	-1.54312	3.99091e-05	5.06723e-05
AT1G19520	0.0177058	0.0841632	0.145577	-0.241843	-0.113338	-0.0261676	0.0232738	5.02253	3.94331e-18	8.47288e-18
AT1G19530	-0.411748	-0.330713	-0.128705	0.259803	-0.0476725	-0.3013	-0.0367756	6.84181	5.85436e-07	8.11625e-07
AT1G19540	0.0639276	-1.05142	-1.29143	0.987812	0.223436	-0.0721281	-0.1645	5.09446	4.71418e-84	4.48593e-83
AT1G19570	-0.360842	0.136617	0.14897	0.192551	0.137697	0.00342391	0.0818931	6.7055	2.91758e-13	5.26811e-13
AT1G19580	-0.0728307	0.0477191	0.0113903	0.124946	0.0904887	-0.126147	-0.0102013	4.21785	0.000102074	0.000127053
AT1G19600	0.425473	-0.338084	-0.402593	-0.183706	-0.183045	0.0640731	0.158869	6.01683	7.00838e-61	4.32541e-60
AT1G19610	0.0773841	-0.569633	-0.548092	0.530387	0.0681356	-0.3767	0.244884	3.11919	4.99527e-20	1.14397e-19
AT1G19620	0.172744	-0.119429	-0.0970274	-0.325808	-0.210181	-0.546565	-0.0649399	-0.0963238	0.00622579	0.00702373
AT1G19630	-0.241295	1.70526	1.65652	-0.517142	0.3261	-0.81543	0.152091	-1.66375	1.9145e-28	5.5949e-28
AT1G19640	0.638074	2.00546	2.60041	-1.60793	-0.333799	-0.701583	0.68319	-2.90595	1.20596e-29	3.63711e-29
AT1G19650	0.0126282	0.452386	0.634663	-0.604574	-0.21225	-0.0381218	-0.179719	3.26696	1.78908e-144	4.21412e-143
AT1G19660	-0.0776493	-0.55783	-0.73364	0.45428	0.0998001	0.220329	0.0979965	7.21931	1.1057e-115	1.71909e-114
AT1G19670	0.66357	0.882862	1.60722	-0.986886	-0.440607	-0.026196	0.266307	2.30001	1.12343e-151	2.92906e-150
AT1G19680	0.142503	-0.635522	-0.633965	-0.387314	-0.406017	0.347946	-0.206376	5.14452	4.13693e-72	3.17435e-71
AT1G19690	-0.626271	-0.158502	-0.250951	-0.0385248	-0.0412803	-0.291073	0.157285	1.5114	1.10975e-24	2.937e-24
AT1G19700	-0.00289751	-0.109017	-0.040169	-0.0412688	-0.0799229	0.363608	-0.151161	4.77178	1.5679e-07	2.23392e-07
AT1G19710	0.133499	-0.150564	-0.0581901	-0.363893	-0.262926	0.04395	0.129724	3.39663	5.60346e-10	8.90752e-10
AT1G19715	0.290017	0.120056	-0.312407	0.186517	0.277432	-0.282981	0.0409949	5.37244	9.25184e-39	3.49519e-38
AT1G19720	0.443882	0.121451	-0.130064	-0.0849046	0.0818699	-0.102666	0.110765	5.71954	1.56275e-05	2.0202e-05
AT1G19730	-0.137773	-0.0298828	-0.0398944	-0.0414846	-0.0273661	0.157643	0.178809	2.9407	0.458399	0.465244
AT1G19740	0.175124	0.491891	0.697414	-0.162628	0.0141422	-0.206439	-0.0727163	6.28951	1.27929e-74	1.02535e-73
AT1G19750	0.484205	0.744352	0.984678	-0.399889	-0.031936	-0.359301	-0.133976	0.336342	5.1862e-50	2.53513e-49
AT1G19770	-0.0605897	0.000530877	-0.104917	0.211021	0.140837	-0.108891	-0.173988	6.60566	1.70625e-05	2.20091e-05
AT1G19790	0.148789	-0.0675496	-0.308859	0.333925	0.224882	0.0646838	-0.446316	-1.17096	0.0383309	0.0413015
AT1G19800	-0.0984859	0.242876	0.26633	-0.00757448	0.0693539	0.0944436	0.126887	3.94297	1.66405e-20	3.86571e-20
AT1G19830	0.783414	-0.968808	-0.6312	-0.367369	-0.619156	0.132172	0.773797	-1.92988	3.2917e-10	5.28236e-10
AT1G19835	-0.0551001	-0.252083	-0.59156	0.417633	0.237948	0.294702	0.00170567	6.1963	1.61713e-41	6.54032e-41
AT1G19840	-0.445542	-0.107007	-0.145091	0.123269	0.0386606	-0.066788	0.00979529	1.01953	1.06927e-06	1.46464e-06
AT1G19850	0.179941	0.157405	-0.0233805	-0.0736014	0.0759297	-0.170443	0.0364907	3.52909	0.0454639	0.048803
AT1G19860	0.2543	0.601721	0.675698	0.235942	0.293886	-0.110197	0.072797	3.66237	1.84713e-77	1.56022e-76
AT1G19870	-0.0272395	-0.320232	-0.395384	0.242012	0.0393124	0.148273	-0.0756983	6.57903	4.38505e-51	2.20135e-50
AT1G19880	-0.165448	0.0936217	0.15881	-0.141575	-0.0613094	0.0277785	-0.0300274	5.72018	8.83824e-26	2.41206e-25
AT1G19900	-0.482872	-0.146034	-0.606224	0.231692	0.220565	0.241927	-0.165424	3.09768	7.04669e-05	8.83725e-05
AT1G19910	0.0843856	-0.106654	-0.10273	0.128207	0.0272443	-0.141431	0.0336134	7.821	6.58112e-07	9.10196e-07
AT1G19920	0.403571	0.345047	0.56704	-0.510678	-0.214321	0.357145	0.0900839	5.72692	4.60034e-278	5.48866e-276
AT1G19940	0.328135	0.557001	0.953013	-0.677664	-0.285169	-0.116089	0.413926	0.678711	1.35863e-28	3.98372e-28
AT1G19950	0.0257227	-0.0451962	0.0566392	-0.196651	-0.147336	0.207861	-0.0706554	2.08916	1.31484e-07	1.87737e-07
AT1G19960	-0.743775	-0.752786	-1.75413	0.419603	0.292653	1.21056	0.703054	3.07251	8.2528e-52	4.21599e-51
AT1G19968	-0.319607	-1.618	-1.40559	1.24694	0.0133321	0.521052	0.359071	-2.67429	4.32974e-22	1.05965e-21
AT1G19970	0.0961236	0.192162	0.216219	-0.112377	-0.000153413	0.224372	0.156155	1.10842	2.00554e-06	2.70939e-06
AT1G19980	-0.597616	0.114762	0.139507	0.297371	0.178691	0.132154	-0.140707	1.59651	5.0939e-33	1.6738e-32
AT1G19990	0.11186	0.525244	0.734873	-0.715857	-0.252724	-0.0620858	0.295307	2.45376	9.68077e-61	5.96134e-60
AT1G20010	0.000472191	0.0745771	0.00151724	-0.0507841	0.0238203	-0.142673	-0.023436	7.56107	0.687464	0.692257
AT1G20020	-0.261664	0.46291	0.546226	-0.577811	-0.162374	-0.225934	-0.00856998	8.16116	1.8235e-100	2.26549e-99
AT1G20030	-0.975167	2.04312	1.68699	0.60978	1.10464	-0.183496	0.0381729	2.92337	2.33115e-109	3.31235e-108
AT1G20050	-0.0395218	-0.214245	-0.240476	-0.13043	-0.127886	-0.143512	-0.00313301	5.32643	8.09341e-16	1.60168e-15
AT1G20060	0.250384	0.344209	0.336979	-0.43289	-0.0992986	0.23993	-0.370772	1.63611	2.54115e-23	6.47969e-23
AT1G20065	0.23574	0.141595	0.480533	-0.440063	-0.285812	-0.68244	0.426906	-2.2393	0.0776768	0.0822675
AT1G20070	-0.288018	0.941082	0.370129	-0.558543	0.22474	0.0760957	0.870425	2.18082	2.05761e-21	4.92969e-21
AT1G20080	-0.461177	-0.00987685	-0.0742933	-1.35615	-0.659893	-1.03959	1.48646	-3.19872	0.01006	0.0112225
AT1G20090	0.226717	-0.210862	-0.394925	0.242582	0.112358	0.383625	0.0366303	5.66151	2.34314e-29	7.01473e-29
AT1G20100	0.0371715	0.869819	0.805313	-0.096971	0.262956	0.0350375	0.11569	5.22305	3.14944e-148	7.75979e-147
AT1G20110	-0.0316018	0.0134746	0.0216119	0.155032	0.079295	-0.0420207	-0.125887	6.62486	0.16697	0.173539
AT1G20120	1.12212	1.10722	1.16659	0.772637	0.735603	-0.705419	0.0763473	-1.24356	4.21255e-22	1.03166e-21
AT1G20140	-0.00111913	0.157743	0.0311132	-0.123249	0.0331659	-0.0940015	0.363959	2.07573	0.123546	0.129337
AT1G20160	-0.406007	-0.0577909	-0.415078	0.472838	0.336251	0.0226551	-0.100187	3.63076	1.97328e-25	5.32702e-25
AT1G20180	-0.878636	-0.572432	-0.321674	0.262939	-0.142927	1.7285	0.675667	-3.27791	0.0388865	0.0418838
AT1G20190	0.221455	0.0543962	0.0485756	-0.220263	-0.0900593	0.356862	0.414363	4.94901	0.00609292	0.00687736
AT1G20200	0.000194752	0.237115	0.294256	-0.179998	-0.0300075	0.0584917	0.0749677	5.79677	2.41541e-66	1.65912e-65
AT1G20220	0.230403	0.331274	0.424104	-0.386557	-0.113797	-0.121842	0.0759834	5.70215	4.94128e-77	4.1498e-76
AT1G20225	0.0557392	-0.291404	-0.310277	0.333482	0.0758978	0.0245434	-0.136667	4.92735	2.32594e-56	1.30759e-55
AT1G20230	0.258435	-0.422507	-0.337415	-0.251331	-0.294865	-0.247288	0.0240617	1.09494	5.29052e-19	1.17115e-18
AT1G20260	0.00356068	0.0371841	0.111688	-0.149042	-0.0869608	0.00625145	0.0827329	7.59501	2.26879e-10	3.66657e-10
AT1G20270	0.0910112	-0.0748421	-0.225804	0.196509	0.123628	0.0864495	0.160132	2.71891	5.21111e-17	1.07924e-16
AT1G20300	-0.119026	0.302589	0.427419	-0.226647	-0.0540708	-0.134777	-0.147315	3.17627	2.53777e-49	1.21961e-48
AT1G20310	0.372265	-0.23983	-0.408574	1.00404	0.478324	0.111032	0.0598515	-2.41577	3.03146e-07	4.254e-07
AT1G20330	0.183434	-0.181583	-0.418568	0.435165	0.236049	0.222089	0.0768674	6.79303	2.62708e-40	1.03226e-39
AT1G20340	0.271659	0.551938	0.660374	-0.0156142	0.140027	-0.131091	-0.0229075	10.5789	9.36075e-44	3.9879e-43
AT1G20350	1.10841	0.086895	-0.406221	1.84158	1.11413	-0.853471	-0.36352	0.424709	2.07731e-74	1.65951e-73
AT1G20370	0.106136	0.170362	0.229412	-0.276395	-0.101094	-0.0672119	0.145285	3.83891	4.99818e-19	1.10722e-18
AT1G20380	-0.167272	0.0365723	0.228627	-0.0322557	-0.0679554	-0.112949	0.164306	2.68595	2.26927e-05	2.90921e-05
AT1G20410	-0.0221562	0.0686695	0.20515	-0.514258	-0.279733	0.0239781	0.0773531	3.21743	5.58394e-43	2.33538e-42
AT1G20430	0.190767	-0.279696	-0.461954	-0.0417408	-0.0533499	0.00375904	0.401807	3.67091	6.06476e-21	1.42854e-20
AT1G20440	-0.547953	1.54395	1.63457	0.24077	0.604831	0.163604	0.067969	9.71303	1.07425e-212	6.09378e-211
AT1G20450	-0.604358	2.32924	2.3788	0.0445578	0.78217	-0.0515902	0.287402	7.87819	8e-323	1.622e-320
AT1G20460	-0.00390255	-0.0854933	-0.0861309	-0.11962	-0.0880954	-0.10591	-0.0754306	3.07143	0.0853702	0.0902153
AT1G20470	0.83704	1.23021	1.77397	-0.585784	-0.0640774	-0.0915631	-0.339642	0.0481412	6.14047e-44	2.62925e-43
AT1G20480	0.7735	-1.17036	-1.14825	-0.163	-0.47899	-0.163934	-0.131261	3.43286	1.57347e-112	2.3371e-111
AT1G20490	-0.0526955	0.27641	0.349945	-0.0678104	0.0337199	-0.150785	-0.187607	1.53984	1.41199e-05	1.82962e-05
AT1G20510	-0.358299	0.871658	0.741025	-0.296606	0.185794	-0.213096	0.141579	3.4363	6.64416e-109	9.38001e-108
AT1G20515	-0.903505	0.0218884	-0.207079	0.294021	0.230629	-0.600491	-0.802853	-1.78742	1.79208e-09	2.78771e-09
AT1G20530	0.36672	-0.462585	-0.572761	-0.262864	-0.248901	0.15364	0.0596999	-0.0389201	0.000708716	0.000842546
AT1G20540	-0.3033	-0.291138	-0.515493	0.375545	0.165512	0.024708	-0.285885	3.77989	4.07726e-127	7.45901e-126
AT1G20550	-0.097888	-0.238506	-0.101677	-0.410424	-0.330323	0.157658	0.102224	2.20902	4.97926e-08	7.25539e-08
AT1G20560	0.124104	-0.426237	-0.53258	0.34301	0.0648732	0.166964	0.029804	5.00814	2.2978e-155	6.27408e-154
AT1G20570	0.0116166	-0.267501	-0.335712	-1.09812	-0.615491	0.0330358	0.638554	-0.399733	1.78429e-06	2.41644e-06
AT1G20575	-0.014053	-0.0467352	-0.118627	0.288397	0.152584	-0.0542656	-0.0202363	4.16064	2.27918e-18	4.93196e-18
AT1G20580	-0.00755219	0.0557729	0.0554622	-0.00885517	0.0142669	-0.0575512	0.187408	4.87612	0.578885	0.584733
AT1G20610	-0.215113	0.278473	-0.00572408	0.152921	0.264017	-0.352142	-0.0903585	2.75813	4.91657e-05	6.21415e-05
AT1G20620	-0.492824	-0.561653	-0.806487	0.640457	0.214622	0.249955	-0.0640304	10.5877	1.37125e-133	2.77446e-132
AT1G20630	-0.468577	0.266949	0.471687	0.284598	0.163036	-0.482079	-0.178199	6.70133	1.08793e-38	4.10225e-38
AT1G20640	-0.00957264	0.100974	0.206303	0.105853	0.0514744	-0.00846276	0.211127	3.88084	0.00727522	0.00818285
AT1G20650	0.453996	-0.0128737	-0.165774	0.0633467	0.078349	0.277751	0.0251392	4.96782	9.5182e-23	2.38015e-22
AT1G20670	-0.0892171	0.00907953	-0.0479005	-0.147588	-0.0517739	0.0187129	-0.126481	4.66148	0.0106188	0.0118285
AT1G20691	0.457412	0.828192	0.830362	0.343035	0.446858	-0.125901	0.0129168	2.59695	8.36793e-68	5.92202e-67
AT1G20693	-0.533224	0.283588	0.577612	-0.469804	-0.23838	-0.280368	0.0604275	7.98683	6.90778e-63	4.4393e-62
AT1G20696	-0.473254	0.475732	0.618011	-0.356457	-0.0670774	-0.165423	0.0536536	7.09715	8.18843e-76	6.72002e-75
AT1G20700	-0.640015	-0.28883	-0.388729	-0.361242	-0.243598	0.12018	0.629193	0.0527837	2.27384e-06	3.06262e-06
AT1G20720	-0.0775855	0.353333	0.653047	-1.0373	-0.500777	-0.320422	0.145864	1.52053	1.61976e-24	4.26208e-24
AT1G20760	-0.0315463	0.00428285	-0.0822772	0.0300917	0.0453268	-0.0307235	-0.0616975	6.17614	0.44125	0.448399
AT1G20770	0.143017	-0.107153	-0.0493949	-0.153188	-0.131564	-0.0433178	0.0759745	4.37853	0.0070973	0.00798765
AT1G20780	-0.114273	-0.144918	-0.0695148	-0.0546968	-0.100789	0.109534	-0.132633	5.24826	9.56395e-05	0.000119199
AT1G20810	-0.0857267	0.297592	0.435979	-0.106572	-0.000217583	-0.18962	-0.0382537	4.35239	4.52063e-18	9.69438e-18
AT1G20816	-0.400329	0.0536069	0.0312789	-0.0520455	-0.000711069	0.109058	0.0994772	1.67615	2.20776e-07	3.12086e-07
AT1G20823	-0.506153	0.725722	0.397001	-0.0664768	0.318243	0.265283	0.236444	1.26887	8.9808e-24	2.31757e-23
AT1G20830	0.00138016	0.00573532	0.0615199	-0.0625567	-0.0479614	0.0480996	-0.0206904	3.33375	0.0600344	0.0640023
AT1G20840	-0.344234	0.1926	0.44098	-0.352481	-0.194833	-0.184761	-0.324673	7.00985	3.95765e-40	1.54981e-39
AT1G20850	-0.495124	-0.0607136	-0.198163	0.18833	0.119744	0.0349481	0.195575	5.24343	1.18774e-15	2.33411e-15
AT1G20870	0.0965098	0.376179	0.516751	-0.460312	-0.15162	0.368272	-0.00925146	-0.680667	9.42445e-18	1.99976e-17
AT1G20880	-0.036543	-0.217601	-0.217431	0.116941	-0.0141199	0.0412124	-0.262403	4.52499	4.3441e-06	5.76822e-06
AT1G20890	-0.0057215	-0.547581	-0.757456	0.174072	-0.0255326	-0.115625	-0.0086577	3.20974	8.86849e-60	5.34569e-59
AT1G20900	0.129455	-0.214482	-0.109623	0.2882	0.0376528	-0.41286	-0.32249	4.66272	5.97191e-31	1.86436e-30
AT1G20910	0.0324877	0.201074	0.197631	-0.0785109	0.0289173	0.101149	-0.0612212	3.91376	2.13901e-17	4.4854e-17
AT1G20920	-0.0861929	-0.0994251	-0.278256	0.260716	0.156827	-0.075324	-0.144048	6.73957	1.47797e-13	2.7042e-13
AT1G20930	-0.326326	0.217502	0.052848	0.0659816	0.160376	-0.290445	-0.106321	2.43371	1.23798e-06	1.68856e-06
AT1G20950	0.0112799	0.316187	0.403812	-0.546902	-0.197264	0.118437	0.294418	5.48846	1.44212e-47	6.6946e-47
AT1G20960	-0.158844	0.131037	0.114583	-0.0679118	0.0152081	-0.0164159	-0.022176	7.68007	0.0234138	0.0255736
AT1G20970	0.13026	-0.111774	-0.145843	0.0379611	-0.00692126	-0.0277841	-0.0325553	7.71242	0.00451856	0.00514262
AT1G20980	-0.163713	0.307002	0.316989	-0.198519	-0.000254475	-0.0487323	-0.0157557	6.68538	1.21073e-22	3.01658e-22
AT1G20990	-2.61313	0.337536	0.280725	0.381747	0.322323	0.512209	1.56608	-2.51081	5.0209e-24	1.30535e-23
AT1G21000	-0.18865	-0.448895	-0.390838	0.187105	-0.0754314	-0.106563	-0.101757	5.80879	1.07484e-43	4.57374e-43
AT1G21010	-0.31996	0.0976167	0.195533	0.0216139	0.0107069	-0.152461	0.126944	3.70096	2.72994e-07	3.84145e-07
AT1G21050	0.31128	0.117791	0.382957	0.0602707	-0.0189896	-0.181376	0.164224	4.99378	1.08726e-14	2.06834e-14
AT1G21060	0.990837	-0.555109	-0.205515	0.129286	-0.236925	-0.0229993	0.0670381	4.56678	7.42668e-51	3.70962e-50
AT1G21065	0.161311	0.0904663	0.217786	-0.03471	-0.0296393	-0.14741	0.00281041	5.76737	0.000419192	0.000504248
AT1G21070	0.299036	-0.0844111	-0.034813	-0.0174371	-0.0533883	-0.0894215	-0.00741356	2.32286	0.000328542	0.000397317
AT1G21080	-0.048641	0.260138	0.301801	0.150736	0.148193	-0.146967	-0.165097	5.57642	6.36384e-09	9.6575e-09
AT1G21090	-0.174946	0.0162895	0.00785749	-0.0586969	-0.0211079	-0.216991	-0.28337	1.70396	0.0109787	0.0122163
AT1G21100	-0.32517	-0.177422	-0.142988	0.267181	0.0629722	0.00729392	-0.186273	5.91299	4.33973e-06	5.76312e-06
AT1G21110	-0.702827	0.828767	0.998067	-0.228204	0.105721	0.0941758	-0.152047	4.78492	2.74667e-111	4.01181e-110
AT1G21120	0.0899634	1.29756	1.75283	-1.06181	-0.250139	-0.800423	0.109701	3.05309	4.45487e-78	3.81278e-77
AT1G21130	-0.224161	0.408047	0.303089	-0.578287	-0.118142	-0.376792	-0.0902211	8.28411	8.40827e-25	2.23174e-24
AT1G21140	-0.682141	-0.317208	-0.265268	-0.459675	-0.352887	-0.341269	-0.0468055	1.94836	7.36533e-13	1.31147e-12
AT1G21150	-0.649817	0.032852	0.0648273	-0.217628	-0.108522	-0.0784605	0.0467257	0.191093	7.37564e-11	1.21587e-10
AT1G21160	-0.080442	-0.277323	-0.286617	0.0249388	-0.0768734	-0.0473742	0.0159858	5.11042	4.3316e-15	8.37001e-15
AT1G21170	-0.0940637	-0.0370499	-0.052925	-0.0673683	-0.0407424	-0.00329522	-0.117216	4.55277	0.263041	0.270419
AT1G21190	0.201285	-0.258118	-0.355091	0.157701	0.0251352	0.0966409	0.363153	3.61621	9.45508e-16	1.86578e-15
AT1G21200	-0.00390409	-0.253307	-0.128994	-0.139233	-0.19549	-0.0141755	0.0629753	3.64707	2.15917e-07	3.05296e-07
AT1G21210	-0.592921	-0.00583142	0.740144	0.317058	-0.0920735	-0.0264263	0.365708	-1.48422	2.83868e-07	3.99139e-07
AT1G21250	0.180964	0.762629	0.920948	-0.775013	-0.18607	-0.119289	0.444011	0.858956	9.49184e-19	2.08104e-18
AT1G21270	0.161536	0.028753	-0.167001	-0.459145	-0.154737	-0.395763	-0.012937	3.72389	3.5793e-07	5.00646e-07
AT1G21280	-0.15213	-0.159957	0.0542073	0.170582	-0.0394165	-0.112034	0.0394164	1.69531	0.000154501	0.000190494
AT1G21310	-0.754591	-0.128987	-0.0935238	0.0266734	-0.0414798	0.0710883	-0.296431	10.9571	6.47503e-14	1.19945e-13
AT1G21313	-0.519663	-0.541638	-0.36379	-0.099924	-0.289791	-0.131885	-0.0843734	1.43547	0.0129381	0.0143406
AT1G21320	0.586826	0.329972	0.670649	-1.0842	-0.54567	-0.286213	0.111455	0.0823827	2.9626e-26	8.17882e-26
AT1G21326	-0.249683	-0.184761	-0.0564917	0.0195044	-0.094591	-0.501951	-0.644965	1.37289	3.99904e-05	5.07726e-05
AT1G21350	0.15279	0.489208	0.689785	0.0909866	0.141704	-0.0895307	0.0496014	4.26788	7.36275e-49	3.50693e-48
AT1G21360	0.113577	0.353142	0.342965	0.264775	0.253494	-0.178384	-0.0259717	3.54899	2.83012e-06	3.79696e-06
AT1G21370	-0.0526468	-0.278756	-0.221191	-0.051781	-0.137997	0.0919673	0.0659051	3.93263	7.65284e-18	1.62825e-17
AT1G21380	-0.166464	0.261454	0.436815	-0.202958	-0.0727812	-0.0596215	-0.15269	5.70958	3.16281e-61	1.96583e-60
AT1G21390	-0.100509	0.176424	0.347592	-0.376342	-0.186419	0.0926323	0.057123	3.08129	1.91875e-30	5.91358e-30
AT1G21400	-0.0475739	-0.164688	-0.297357	0.526747	0.252701	-0.561645	-0.213213	8.42763	2.46599e-28	7.18554e-28
AT1G21410	0.262637	0.27464	-0.17445	0.654632	0.568559	0.660004	0.241634	3.68408	6.96782e-24	1.80234e-23
AT1G21440	-0.940013	0.0143825	-0.140016	-0.414217	-0.150848	-0.0155846	0.352365	3.85764	1.16893e-50	5.81498e-50
AT1G21450	-0.22926	-0.202058	-0.161891	0.174437	0.00647681	0.0149421	-0.118112	5.66632	9.85646e-17	2.02337e-16
AT1G21460	0.335588	0.111286	0.139012	0.181055	0.118381	-0.16747	-0.0181705	3.12367	4.09833e-05	5.20061e-05
AT1G21470	0.00707385	0.10969	0.443566	0.943519	0.397031	-1.37333	-0.224504	-2.60572	8.01644e-05	0.000100259
AT1G21480	0.0185602	-0.26674	-0.253853	0.104107	-0.0411557	-0.0165675	0.0819783	3.42037	4.82613e-34	1.63097e-33
AT1G21500	0.280768	0.801879	0.726228	0.159439	0.372229	-0.386397	0.0739766	5.9122	2.00407e-34	6.8369e-34
AT1G21510	-0.283369	0.104217	0.0926115	0.510554	0.293885	-0.623402	-0.206637	-1.87374	0.0191966	0.0210732
AT1G21520	-0.709576	-0.287871	-0.289876	0.290726	0.0500742	-0.102887	0.176323	0.699142	4.17167e-21	9.88245e-21
AT1G21540	0.087732	0.20156	0.750433	-0.58053	-0.406036	-0.197724	-0.133988	4.47136	1.73291e-31	5.49192e-31
AT1G21550	-0.444503	-0.983724	-1.47139	2.35259	1.01094	1.08283	0.32473	-0.437697	8.96678e-87	8.9152e-86
AT1G21560	-0.188153	-0.43085	-0.659959	-0.000216098	-0.0673552	0.0419722	-0.0424123	3.18918	2.37479e-58	1.38765e-57
AT1G21580	0.254338	0.0414753	0.0844179	0.228982	0.114002	0.0258919	-0.254736	6.92814	0.00739577	0.00831588
AT1G21590	0.229058	0.570235	0.708706	-0.193913	0.046965	-0.0204996	-0.113002	5.66347	8.44294e-141	1.8817e-139
AT1G21600	0.118412	-0.0837886	0.0623924	-0.185292	-0.169303	-0.0816838	-0.000359299	6.53999	1.63844e-05	2.11542e-05
AT1G21610	-0.0124916	-0.0148645	-0.230916	0.306233	0.220179	-0.026381	-0.0812014	5.63728	5.90193e-18	1.26061e-17
AT1G21630	-0.0792497	0.132008	0.13031	0.0368786	0.0630081	-0.0371843	-0.123735	6.92583	0.250952	0.258281
AT1G21640	0.118525	0.253689	0.3551	-0.0405473	0.0304857	0.0739647	-0.151445	6.49206	5.29999e-20	1.21274e-19
AT1G21650	0.60129	-0.0936553	-0.125643	-0.363182	-0.202147	0.329033	0.0529241	3.85663	1.07924e-37	3.9766e-37
AT1G21651	0.00858733	-0.278175	-0.138273	-0.0501686	-0.164443	-0.0187175	-0.116653	4.08199	8.13897e-06	1.06671e-05
AT1G21660	0.0410171	0.356139	0.321446	0.0671494	0.163852	0.154684	-0.100647	5.37006	7.09867e-52	3.63342e-51
AT1G21670	-0.49826	0.924406	0.998476	0.3573	0.462095	-0.543385	-0.306085	6.95286	7.22072e-60	4.36444e-59
AT1G21680	-0.32358	-0.537657	-0.888794	0.56396	0.219807	-0.077544	-0.134793	8.764	4.72671e-159	1.35997e-157
AT1G21690	-0.237962	0.0741144	0.227178	-0.259154	-0.155894	-0.211478	-0.16376	3.7658	1.17444e-35	4.1305e-35
AT1G21695	-0.120228	-0.111239	-0.253674	0.0126725	0.0167348	0.240403	-0.0578481	-1.50572	0.756556	0.7604
AT1G21700	-0.123464	0.101011	0.0103985	0.0787961	0.103273	0.0718248	-0.114663	4.79626	0.0145998	0.0161336
AT1G21710	-0.00828087	-0.261196	-0.320507	-0.179565	-0.157078	0.143303	0.0496288	3.23589	2.24803e-06	3.02896e-06
AT1G21720	0.0070489	-0.0405591	-0.088939	0.123211	0.0642122	-0.0864799	0.0710645	5.54012	1.86777e-11	3.14683e-11
AT1G21730	0.0356511	0.151996	0.00966734	0.106253	0.151234	-0.0102841	-0.142659	5.05193	0.0266259	0.0289911
AT1G21740	0.368097	-0.282199	-0.351177	-0.0867511	-0.114449	0.036362	0.149167	2.59692	2.45567e-10	3.96188e-10
AT1G21750	-0.0724103	-0.0503114	-0.0478118	-0.289302	-0.162255	-0.203384	0.211643	6.66894	7.89423e-15	1.50986e-14
[truncated: 19,963 more rows]

## Sheet: counts_per_million
Figure 4 source data 1: Differential gene expression analysis results from Illumina RNA-Seq experiment on Col-0 and fio1-3 mutants at four temperatures.
# Log2 counts per million calculated using Salmon and edgeR
gene_id	col0_04c_1	col0_04c_2	col0_04c_3	col0_04c_4	col0_04c_5	col0_04c_6	col0_12c_1	col0_12c_2	col0_12c_3	col0_12c_4	col0_12c_5	col0_12c_6	col0_20c_1	col0_20c_2	col0_20c_3	col0_20c_4	col0_20c_5	col0_20c_6	col0_28c_1	col0_28c_2	col0_28c_3	col0_28c_4	col0_28c_5	col0_28c_6	fio1_04c_1	fio1_04c_2	fio1_04c_3	fio1_04c_4	fio1_04c_5	fio1_04c_6	fio1_12c_1	fio1_12c_2	fio1_12c_3	fio1_12c_4	fio1_12c_5	fio1_12c_6	fio1_20c_1	fio1_20c_2	fio1_20c_3	fio1_20c_4	fio1_20c_5	fio1_20c_6	fio1_28c_1	fio1_28c_2	fio1_28c_3	fio1_28c_4	fio1_28c_5	fio1_28c_6
AT1G01010	3.89902	4.17167	3.89838	3.96424	3.63361	4.19302	3.86603	3.95708	3.97328	3.9072	3.75261	4.02748	3.86052	3.78621	3.81944	3.80593	3.8155	3.98366	3.71038	3.69553	3.59739	3.53794	3.44742	3.75805	4.06402	3.88977	3.95706	4.1316	4.11988	3.8566	3.61414	4.05638	3.70162	3.43966	3.41535	3.91305	3.36681	3.4049	3.89422	3.5803	3.71311	3.71923	3.39511	3.41797	3.42292	3.34938	3.37267	3.40845
AT1G01020	2.75962	2.69441	3.10651	2.86946	3.0794	2.83056	3.09145	3.18268	3.00435	3.11991	3.06868	3.0713	3.31006	3.32198	3.31515	3.11371	3.43611	3.24458	3.59745	3.4154	3.49549	3.64299	3.51808	3.4044	2.82984	2.74665	2.87212	2.83556	2.76119	2.90373	2.81038	3.10749	3.11963	2.8907	2.77148	2.94004	3.13765	3.38101	3.14667	3.30808	3.27408	3.12452	3.3807	4.22029	3.37838	3.3473	3.549	3.42228
AT1G01030	1.03162	1.37557	1.04948	1.07731	1.2599	0.896443	1.19998	0.944443	1.27694	1.15501	1.25811	1.19844	0.556869	0.847265	0.878213	0.547678	0.735952	0.768972	0.822297	0.413166	0.69794	0.781956	0.692189	0.599913	1.47732	1.23437	1.37002	1.57964	1.44996	1.6302	0.911189	1.08576	1.30405	1.00084	1.17753	0.954386	0.90845	0.986999	0.839074	1.28146	0.872457	0.737652	1.38387	0.92409	0.84536	0.982913	1.09979	0.737181
AT1G01040	5.81015	5.8214	6.00903	5.88647	6.01691	5.95562	5.77073	5.84517	5.78129	5.79085	5.7778	5.75819	5.73273	5.65062	5.54264	5.73109	5.68372	5.53386	5.42697	5.48644	5.58924	5.33532	4.60081	5.48854	5.87872	5.8881	5.87839	5.84925	5.91628	5.83925	5.75764	5.77217	5.82362	5.52003	5.59891	5.78477	5.22341	5.68866	5.54255	5.66395	5.60441	5.68078	5.372	4.5452	5.38279	5.45885	5.40135	5.16932
AT1G01050	5.21255	5.32393	5.13007	5.24621	5.28569	5.30054	5.32497	5.12326	5.0452	5.00314	5.18553	5.24903	5.29645	5.21752	5.33453	5.33384	5.2545	5.41948	5.52518	5.36319	5.33181	5.43132	5.62568	5.31601	5.33923	4.94275	5.29331	5.1535	5.19694	5.09759	5.1085	5.02169	5.26752	5.14645	5.12167	5.0431	5.20687	5.00134	5.21286	5.29652	5.19037	5.27322	5.18768	5.37601	5.20721	5.25646	5.25678	5.12661
AT1G01060	4.35375	5.03018	4.21032	4.43043	4.17984	5.09036	4.49979	4.21261	3.91997	4.30816	4.32924	4.43364	3.08195	3.25426	2.87087	2.80462	2.7411	3.20112	0.840876	0.352576	1.36862	0.414032	0.095164	0.619477	6.63562	6.30112	6.42044	6.56366	6.84984	6.47206	6.16014	6.31479	6.31667	6.30576	6.21022	6.62424	4.44651	4.51989	4.23454	4.28719	4.31396	4.44729	2.65727	2.24169	2.80031	2.62244	2.55679	2.56788
AT1G01070	2.1623	1.94388	2.09402	1.92337	2.08481	2.14935	2.47636	2.17559	2.04694	2.19392	2.07635	1.94699	2.52036	2.39	2.57917	2.03658	2.38369	2.38764	2.5924	2.72907	2.42873	2.61937	2.55818	2.65072	2.01528	1.72038	2.11361	2.06574	2.09353	1.78098	2.24553	1.96087	2.36135	2.28016	1.68616	1.85759	2.40107	2.67711	2.30775	2.41782	2.4618	2.36178	2.36827	2.85062	2.95478	2.81584	2.66966	2.70761
AT1G01080	5.3775	5.08519	5.54209	5.29228	5.40855	5.40278	5.56245	5.15205	5.08451	5.33178	4.90951	5.20902	5.10887	5.05331	5.30993	5.11426	4.96019	5.16	5.03258	4.54585	4.60985	4.818	4.91229	4.74344	5.43498	5.364	5.50129	5.45142	5.43868	5.44736	5.43636	5.22198	5.52545	5.35046	5.2746	5.43687	5.09658	5.06761	5.13483	5.39219	5.08535	5.04897	4.84712	4.92067	4.82408	4.78865	4.89337	4.70472
AT1G01090	7.56633	7.64723	7.57478	7.59736	7.68797	7.50385	7.61951	7.70978	7.82005	7.69421	7.7712	7.75561	7.77228	7.82952	7.7495	7.91655	7.82881	7.82451	7.541	7.69357	7.65155	7.62283	7.75595	7.62252	7.79941	7.9275	7.85558	7.80987	7.72505	7.8941	7.9264	7.89412	7.8441	8.08454	8.01269	7.87788	8.12913	8.16579	8.08893	7.95249	8.0154	8.15207	7.86001	7.85985	7.6574	7.67441	7.91174	7.73167
AT1G01100	7.06153	6.83827	6.95002	6.93451	7.12853	6.5726	6.99167	6.77959	6.92746	6.88362	6.83053	6.80758	6.81688	6.82715	7.02026	6.89434	6.76962	6.59646	6.67998	6.90813	6.77163	6.93054	6.93377	6.65679	7.28323	7.18917	7.1431	7.11058	7.07997	7.34021	7.11885	7.11929	6.97962	7.41026	7.37162	7.32514	7.33747	7.33619	7.25864	7.06166	7.23831	7.12627	7.49797	8.44326	7.07171	7.0516	7.12481	7.22261
AT1G01110	1.74581	0.367963	0.876956	1.28814	1.16051	1.45378	1.36114	1.42052	1.19401	1.5283	1.14626	1.04257	1.9033	1.95627	2.58883	2.06479	1.79763	2.09991	2.14624	1.71787	2.10854	2.13427	2.23367	2.26578	0.87028	1.05632	0.847779	0.785702	0.672316	0.610515	1.78966	1.09521	1.21548	1.15853	0.848255	1.16049	1.31968	1.5008	1.90368	2.27661	1.80402	1.72038	1.77642	1.52617	2.29103	2.3869	2.35639	1.85241
AT1G01120	5.62121	5.738	5.47233	5.47615	5.09923	5.19634	5.37533	5.49753	5.67021	5.64219	5.7294	5.43109	5.29486	5.45194	5.49135	5.69406	5.53932	5.71924	5.63556	6.34842	5.68993	5.51096	6.23011	6.27215	5.21778	5.42104	5.21899	5.18835	5.56571	5.06333	5.71035	5.40406	5.19439	5.35058	5.55714	5.23955	5.48614	5.43314	5.34943	5.26904	5.31641	5.49309	5.94772	5.61724	5.68698	5.69899	6.66088	6.46964
AT1G01130	-1.69136	-1.84644	-1.57011	-1.57548	-1.46512	-1.75582	-1.14267	-0.868337	-1.54819	-1.73215	-1.91971	-1.55069	-2.52151	-1.73279	-1.40177	-1.61016	-2.17598	-3.07597	-1.73	-1.71439	-2.86278	-2.78156	-1.77351	-3.53334	-1.90103	-1.63356	-1.31232	-1.62601	-1.86483	-1.12586	-1.01238	-1.2456	-1.86202	-1.65656	-1.81731	-1.26253	-2.73565	-1.80509	-2.71505	-2.02182	-1.98458	-3.15802	-2.51766	-2.25848	-2.29229	-2.254	-1.40511	-2.85032
AT1G01140	5.5434	6.53325	5.7111	5.92918	5.92814	6.20068	5.76228	5.45293	5.5403	5.47129	5.70839	5.71942	5.36502	5.46133	5.52556	5.61698	5.43752	5.53737	5.61479	5.58615	5.62026	5.74739	5.72155	5.67184	6.46507	6.37183	6.11228	6.23546	6.53112	6.39759	5.89938	5.85686	5.8677	5.96864	6.01875	6.07229	5.7685	5.69773	5.70873	5.78173	5.7252	5.70199	5.707	5.7762	5.79935	5.88768	5.82181	5.8612
AT1G01160	3.90066	3.98102	3.82338	3.91253	4.0632	3.94839	3.9902	3.93913	3.99743	4.01732	4.03495	4.04041	4.48521	4.43194	4.50386	4.51909	4.52906	4.46268	4.94727	4.81525	4.87491	4.96961	5.09634	4.84155	4.1068	4.00349	3.95081	4.02802	4.07419	4.09407	4.0936	4.1292	4.1138	4.11315	4.21067	4.21225	4.57912	4.56034	4.42144	4.34729	4.61293	4.67272	4.93205	5.12844	4.74152	4.81077	4.82122	4.88362
AT1G01170	4.53292	5.08883	4.80097	4.98591	5.08745	4.71142	5.08385	5.0266	4.98781	5.0236	5.02456	5.31813	5.32774	5.33625	5.28689	5.17652	5.32089	5.314	6.04707	5.6871	5.88022	6.0955	6.09819	5.73495	5.13839	4.94568	5.26419	5.13631	5.03003	5.34051	4.89121	5.295	5.27368	5.19007	5.28562	5.1908	5.53661	5.42805	5.49931	5.19145	5.4897	5.60455	5.97168	6.99271	6.01422	5.96521	5.89546	6.03948
AT1G01180	3.66568	3.75214	3.53206	4.02638	3.75499	3.27842	4.1951	4.15932	4.51074	4.38044	4.64217	4.52115	4.46723	4.68957	4.43854	4.4778	4.70167	4.55092	4.53873	4.61297	4.81829	4.83764	4.90893	4.4744	3.50182	3.49989	3.71981	3.46834	3.60458	3.77749	3.90883	3.92853	3.89444	4.3743	4.43284	4.04756	4.90748	4.68141	4.57792	3.76923	4.66717	4.62488	4.71783	5.12438	4.46097	4.64068	4.30961	4.99081
AT1G01190	0.61741	0.139819	0.332083	-0.583057	-0.369531	-1.98726	-0.357323	0.448197	0.227838	0.678707	0.157451	-0.176546	0.239978	0.0465939	-1.2108	-1.61016	-0.883036	-0.887562	-1.84408	-0.597903	-0.250236	-1.1773	-0.604877	-1.98805	-0.375078	-1.4794	0.0948265	-0.524802	0.191426	-0.205115	-0.918397	-1.02492	0.345162	-0.159999	-0.744305	-0.780579	-1.07107	-0.989691	-1.21336	-1.32355	-0.864281	-1.31684	-0.0523346	-1.23989	-0.452401	-0.554716	-0.69666	-1.15023
AT1G01200	1.27409	0.892831	0.859396	0.683791	0.675991	0.753533	0.219685	0.0841007	0.328475	-0.0847396	0.226778	0.0654228	0.281079	-0.215459	0.174237	0.0345908	-0.883036	-0.260746	-0.684302	-0.483016	-0.500627	-0.38699	0.115561	-0.585632	0.788565	0.978454	0.910395	0.523256	0.912835	0.63184	1.01012	0.684092	0.292843	0.423074	0.190227	0.527867	-0.00391419	-0.160128	0.232875	0.357332	0.321207	-0.780221	-0.264045	0.337066	0.301493	0.0688449	0.928898	-0.012812
AT1G01210	2.68528	2.44902	2.70094	2.73698	2.68558	2.42561	2.57939	2.86216	2.69696	2.75528	2.55539	2.41957	2.56198	2.81029	2.85226	2.52084	2.57621	2.38764	2.47836	2.59818	2.54368	2.84596	2.766	2.54204	2.54022	2.46865	2.39846	2.3687	2.5725	2.49037	2.37437	2.50522	2.40821	2.55198	2.45321	2.74037	2.56891	2.52192	2.53755	2.34351	2.68849	2.29954	2.27326	3.2695	2.16761	2.16805	2.30052	2.20447
AT1G01220	4.80279	4.75287	4.80325	4.74013	4.83635	4.83521	4.85516	4.77657	4.73819	4.81776	4.82026	4.76601	4.45157	4.46369	4.47121	4.48721	4.33706	4.2914	4.30444	4.31253	4.30795	4.26315	4.01129	4.1786	5.24759	5.19843	5.35331	5.24748	5.34618	5.17968	5.36694	5.31533	5.31456	5.07888	5.11563	5.36651	4.74675	5.05988	4.9751	5.09779	4.98424	4.94253	4.74301	3.94871	4.81277	4.88568	4.80732	4.55605
AT1G01225	0.633315	0.0941636	1.08769	0.76379	0.369766	0.566671	1.04495	0.59287	0.366843	0.591315	0.292926	0.60067	1.01231	0.619217	0.535809	0.378187	0.578762	0.534395	0.0810035	0.554364	0.260608	0.312772	0.771455	-0.0959785	0.261685	0.285851	0.198832	0.343154	-0.357525	0.352433	0.777151	0.860606	0.794125	0.667596	0.540174	0.407159	0.273909	0.0664566	0.209861	-0.401134	0.572097	-0.0831336	0.372955	0.704405	0.835255	0.685596	-0.500673	0.346937
AT1G01230	4.74697	4.93223	4.65528	4.80747	4.76188	4.84111	4.57021	4.65534	4.66111	4.6761	4.70579	4.78214	4.58064	4.51974	4.50386	4.60921	4.70674	4.68182	4.55039	4.54267	4.53193	4.58334	4.80483	4.44726	4.80672	4.86375	4.82333	4.75798	4.79203	4.85982	4.68664	4.73575	4.75091	4.87729	4.84296	4.66333	4.72667	4.58146	4.65129	4.59313	4.65453	4.4758	4.61633	5.02654	4.58977	4.51996	4.62129	4.65815
AT1G01240	4.11972	4.20968	4.04257	4.3069	4.30728	3.9875	4.25507	4.44772	4.35004	4.35638	4.50107	4.55855	4.75579	4.82438	4.68826	4.59656	4.88688	4.72179	5.12549	4.98328	5.00092	5.21421	4.98436	4.93145	4.09198	4.11803	4.36923	4.34407	4.08344	4.38212	4.22426	4.44212	4.53684	4.43554	4.36526	4.15324	4.83446	4.83437	4.82984	4.68704	4.92461	4.97608	5.14718	5.76603	5.21431	5.06669	5.03178	5.21026
AT1G01250	-0.584727	0.205702	-1.02236	-0.157584	-0.733768	-0.83795	-1.36817	-0.747097	-0.831577	-1.03241	-0.250172	-0.558132	-1.68651	-1.39241	-1.45374	-0.937902	-0.945356	-1.46784	-1.18784	-1.42202	-0.832187	-1.13581	-0.150591	-1.4098	0.0324102	0.150378	-0.392297	-0.0515132	0.797582	0.245823	-0.612119	-0.696884	-0.650853	-0.421901	0.210922	-0.589023	-0.473257	-0.989691	-1.03784	-2.67283	-1.17615	-1.60354	-0.684665	0.00590827	-0.694399	-0.988189	-1.14431	-0.580192
AT1G01260	3.76828	3.8971	3.79479	3.97058	4.08477	3.74461	3.78113	3.9704	3.9482	3.90268	4.08014	4.04558	3.82448	4.09412	4.02091	4.08369	4.05911	4.04752	4.55848	4.60916	4.49312	4.56943	4.55099	4.65605	4.20652	4.21037	4.34771	4.32491	4.21988	4.33414	4.12429	4.28382	4.2423	4.31331	4.33491	4.28501	4.32917	4.47264	4.42269	4.3742	4.41163	4.34829	4.88974	4.457	4.96534	4.9466	5.22655	5.03401
AT1G01290	2.89112	2.89412	3.08022	3.03175	2.97358	2.97446	3.04157	2.95741	2.93582	2.84604	2.92746	3.02762	2.99198	2.90805	2.98507	2.88276	3.20101	3.02422	3.38918	3.23624	3.22108	3.14418	3.28358	3.16886	2.71361	2.77248	2.72601	2.59499	3.01768	2.72674	2.80796	2.80771	2.87658	2.79098	2.68906	2.65585	2.61567	2.6016	2.67833	2.85232	2.78354	2.66306	2.51169	3.1584	2.55088	2.56257	2.69331	2.37029
AT1G01300	6.55124	6.40177	6.4576	6.36335	6.46557	6.48604	6.2256	6.00223	5.9042	6.09714	5.95428	5.83721	5.42017	5.43306	5.84394	5.73457	5.27764	5.58887	4.97697	5.05574	4.95251	5.0615	5.30555	5.15185	6.40542	6.55818	6.28858	6.21469	6.22344	6.36771	6.49666	5.75705	6.05439	6.38898	6.34325	6.11199	5.82231	5.8026	5.771	6.05391	5.6083	5.74933	5.59778	5.26877	5.35566	5.31686	5.65746	5.19125
AT1G01320	7.58939	7.82636	7.79999	7.74531	7.93016	7.82366	7.97334	7.83302	7.85574	7.93692	7.8738	8.00223	7.86743	7.83425	7.79315	7.99374	7.90247	7.90369	7.90457	7.81455	7.92122	7.76501	7.09799	7.7313	8.44243	8.09398	8.33742	8.35411	8.40218	8.16794	8.08881	8.10751	8.37347	8.00694	8.06084	8.32598	7.63401	8.19516	8.02801	8.28832	7.97176	8.15627	8.03152	6.63507	7.94831	8.05702	8.12054	7.53927
AT1G01340	3.34916	3.03065	3.02813	3.13313	3.09296	2.81864	3.29038	3.50297	3.35865	3.37198	3.10596	3.33549	3.40376	3.45417	2.87087	2.92339	3.53649	3.32776	2.74322	2.88694	2.72756	2.61329	2.6379	2.41332	3.14144	2.5142	3.40525	2.98136	3.1961	3.18552	3.05532	3.4585	3.58272	3.24237	3.30259	3.22405	3.49116	3.37195	3.46362	2.73818	3.61174	3.56903	2.71335	2.04647	2.86078	2.68983	2.46594	2.63703
AT1G01350	4.30695	4.51167	4.46593	4.42118	4.46409	4.3688	4.38292	4.5178	4.46706	4.50305	4.48923	4.51652	4.24924	4.42665	4.26377	4.24738	4.43894	4.35558	4.24814	4.17386	4.285	4.30749	4.24564	4.23358	4.17471	4.29022	4.26111	4.26035	4.21174	4.42245	4.24102	4.3661	4.36287	4.36976	4.46243	4.28381	4.31908	4.14453	4.21157	4.15378	4.27877	4.19667	4.13224	4.47912	3.98334	4.07821	4.09898	4.1006
AT1G01355	-3.80509	-4.72416	-2.9918	-2.61001	-3.18715	-4.01084	-3.51001	-3.58117	-3.50439	-3.35908	-2.82855	-2.88141	-2.52151	-3.23198	-2.60641	-4.26199	-4.03923	-4.57787	-5.24156	-4.48717	-3.61428	-5.09209	-4.88116	-5.3672	-2.3789	-2.57848	-3.58475	-2.16629	-2.75565	-1.97934	-2.35555	-3.1198	-2.12202	-2.56825	-1.90365	-2.30842	-3.08861	-4.41125	-2.90295	-3.24172	-2.20363	-2.43927	-2.05626	-2.14013	-3.91674	-3.23002	-3.02071	-2.96276
AT1G01360	3.06243	3.30064	3.24142	3.18126	3.20317	3.31917	2.99308	2.99555	3.08424	3.01204	2.96851	3.02519	3.43385	3.3721	3.3685	3.38599	3.48861	3.38008	3.6458	3.67557	3.65741	3.73253	3.9473	3.70862	3.20187	3.22646	3.25852	3.24529	3.50935	3.4634	2.93929	2.9049	3.09091	3.03134	3.13341	2.75097	3.05804	3.11023	3.06566	2.93176	2.97205	2.90521	3.398	4.04477	3.37315	3.31351	3.15486	3.45434
AT1G01370	1.36263	0.442726	1.20356	0.70421	0.918356	1.25589	1.04495	0.546171	0.937794	0.888356	0.371561	0.453688	0.260675	0.37392	0.769083	0.304392	0.427136	0.632847	0.200914	-0.253765	-0.175579	0.0860404	-0.0766931	0.317704	1.01204	0.927573	0.66616	1.23144	1.27788	1.27112	0.917575	0.347213	0.765624	0.810266	0.738505	1.01465	0.273909	0.387392	-0.0709651	0.41375	0.388137	0.424322	-0.175621	0.473276	0.19491	-0.435018	-0.126171	-0.241934
AT1G01380	0.296307	-0.0267262	-0.146656	0.0158028	-0.228126	0.176312	-0.686296	-0.2312	-0.875645	-0.133464	-0.273918	-0.688666	-0.694692	-0.421005	-0.460699	-1.07892	-1.43325	-0.853866	-1.62429	-1.17903	-1.1881	-1.5608	-0.94164	-2.11175	-0.198054	0.185458	-0.609392	-0.156086	-0.229754	0.217892	0.64485	-0.907091	-0.0181029	-0.520952	-0.109912	-0.32726	-0.286779	-0.346968	-1.21336	-0.176223	-1.29713	-0.533669	-0.779267	-0.261257	-0.985336	-0.988189	-0.355512	-0.8507
AT1G01390	1.50774	0.852267	1.45224	1.11593	1.38991	0.907737	1.15822	0.623174	0.289059	0.364479	-0.273918	0.422405	-0.406678	-0.377486	0.410596	0.10148	-0.417848	0.222856	0.229397	-0.568313	-0.139652	0.2671	1.07207	0.0839561	0.432822	1.15696	0.552963	-0.00193825	1.00664	0.610515	0.727132	-0.204507	0.503176	0.423074	-0.489349	-0.297643	-0.409433	-0.657357	-0.128463	0.385824	-0.436031	-0.780221	-0.779267	-0.390453	-0.427857	0.835962	0.245611	-0.905836
AT1G01420	4.68912	5.31649	4.69851	5.0326	4.94279	4.8159	3.7086	3.79017	3.85004	3.78386	4.04798	3.89844	2.67484	2.76489	2.7448	2.79792	2.74111	2.61542	2.44232	2.6806	2.86433	2.58255	2.97858	2.72039	5.37829	5.20857	5.06543	5.23975	5.76294	5.57944	3.78682	3.96505	3.93928	4.17643	4.18606	4.12335	3.22067	3.37498	3.3498	2.84721	3.42514	3.42097	3.6063	3.93698	3.28866	3.44024	3.22811	3.66409
AT1G01430	5.4699	5.55296	5.49026	5.53658	5.52261	5.44479	5.99253	6.02172	6.14512	6.12413	6.23387	6.18464	6.32074	6.40074	6.40205	6.46638	6.72132	6.68722	6.79493	6.73813	6.71993	6.57313	6.92573	6.70714	5.88329	5.92303	6.09514	5.94392	6.01366	6.0711	6.40814	6.37572	6.41885	6.53203	6.69737	6.31611	6.98688	7.02647	6.88727	6.68307	6.95074	7.01643	7.49874	7.11342	6.82564	6.86451	7.06687	7.37648
AT1G01440	4.46121	4.69379	4.35752	4.48527	4.48071	4.61693	4.55409	4.54293	4.56434	4.5248	4.59953	4.62613	4.38949	4.50206	4.48552	4.44276	4.60849	4.56267	4.40642	4.49819	4.64632	4.51103	4.35164	4.54657	4.79238	4.80402	4.70129	4.72339	4.74904	4.63802	4.69992	4.5755	4.79093	4.76437	4.78826	4.71277	4.63505	4.71285	4.61671	4.50665	4.57896	4.5863	4.75742	4.20849	4.4765	4.6718	4.65285	4.63651
AT1G01448	3.27656	3.50198	3.38334	3.63869	3.6024	3.50353	3.7055	3.74954	3.87188	3.86753	3.96439	4.1519	4.29859	4.31412	4.26753	4.34722	4.48691	4.46085	4.69877	4.63868	4.6431	4.71216	4.62755	4.69118	3.66241	3.56294	3.98278	3.80418	3.63847	3.82223	4.00717	4.01567	4.1988	3.97912	4.0678	3.97351	4.38804	4.64927	4.63302	4.50348	4.59605	4.89104	4.81413	3.98253	4.52523	4.5347	4.68091	4.54495
AT1G01453	1.57516	0.782018	1.33643	1.68735	0.582837	1.29941	1.59373	1.93711	1.99277	2.13856	2.09963	0.946878	2.22627	1.64947	1.55393	1.78175	1.80238	2.25567	1.03086	1.26309	2.01998	1.48043	2.19106	1.41986	1.05636	1.25928	0.960575	0.81366	0.622388	0.918825	2.13478	1.14152	1.13603	1.12616	1.72265	1.27333	1.29115	0.567532	1.20767	0.950543	1.12093	1.89891	1.34703	1.44802	0.71917	1.31717	0.90604	1.51727
AT1G01470	7.00154	7.87219	7.17313	7.18727	7.17173	7.01452	5.96493	5.84598	5.69816	5.83166	5.80005	5.66706	5.22532	5.2752	5.12043	4.98396	4.89968	5.06601	5.55204	5.52247	5.47212	5.66817	5.92913	5.42575	6.86076	6.86844	6.3851	6.5957	7.61604	7.06103	5.31949	5.23929	5.36919	5.53283	5.30117	5.16714	5.10889	4.81893	4.90697	5.01226	5.04514	4.67885	5.36549	6.01595	5.65735	5.64143	5.58915	5.54215
AT1G01480	1.00742	1.37557	1.01024	1.2046	0.687938	0.4936	0.984792	0.870582	1.03632	1.11385	1.24146	1.00082	0.788304	0.892408	0.626198	0.482251	0.868658	1.06187	1.06286	1.68753	1.68139	1.5134	1.67027	1.06737	0.840176	0.927562	0.690152	0.881273	0.884873	1.17271	0.0185858	0.16191	0.559622	0.976834	0.75269	0.194365	1.04	0.502595	1.06106	-0.582436	0.853634	1.1675	1.39113	1.20692	1.07739	0.961257	0.584788	1.5329
AT1G01490	6.12225	6.22307	6.22875	6.21431	6.10556	6.0766	6.39226	6.41787	6.50009	6.38377	6.52111	6.32795	6.6581	6.72966	6.53672	6.64821	6.6952	6.54475	6.86061	6.84118	6.9217	6.99471	6.94699	6.73182	6.13966	5.85502	6.04071	6.03746	6.15449	6.11482	6.01576	6.06974	6.09944	6.18787	6.11816	6.30215	6.56335	6.38423	6.46018	6.05472	6.45691	6.47789	6.43288	7.14354	6.67459	6.54731	6.43147	6.56535
AT1G01500	5.24027	5.56734	5.18705	5.41023	5.42829	5.22315	4.66183	4.8008	4.80359	4.76139	4.99684	4.83135	4.50252	4.50206	4.27293	4.39133	4.38375	4.30902	4.16579	4.20953	4.26169	4.31269	4.13634	4.17853	5.43511	5.40925	5.33432	5.27788	5.37536	5.64777	4.73285	4.85035	4.89411	5.2024	5.05818	4.99341	4.68707	4.77833	4.60683	4.23056	4.66109	4.67477	4.51284	4.47739	4.225	4.21504	4.20928	4.46783
AT1G01510	5.65811	5.53192	5.54507	5.52444	5.55557	5.49807	5.40054	5.45552	5.46217	5.45483	5.47717	5.46409	5.56865	5.67771	5.57917	5.66737	5.55451	5.46028	5.57144	5.6353	5.73235	5.75368	5.49943	5.59605	5.37898	5.61019	5.31709	5.2885	5.27861	5.40927	5.5243	5.26603	5.2984	5.48346	5.49628	5.34265	5.42402	5.48874	5.30859	5.46209	5.34912	5.28398	5.444	5.35601	5.43809	5.47947	5.59182	5.39462
AT1G01520	-2.26816	-0.686642	-2.07824	-1.73128	-1.7574	-0.206463	-0.871585	-2.03723	-2.53344	-1.73215	-1.71083	-1.8232	-3.49269	-3.58085	-1.16676	-1.76044	-2.82565	-2.02064	-3.39309	-3.33126	-2.98496	-2.65894	-2.4264	-1.18934	0.446208	0.453502	-0.46993	0.244027	0.498695	-0.407763	0.62157	0.300113	-0.250692	-0.242128	-0.958665	0.407159	-1.40272	-1.34053	-2.71505	-0.240093	-2.77697	-1.96172	-1.47834	-1.54372	-1.97533	-1.7467	-0.0128685	-1.66469
AT1G01540	6.39136	6.71565	6.51373	6.52242	6.6584	6.50721	6.38942	6.44356	6.61685	6.46068	6.68043	6.62533	6.47125	6.6583	6.54353	6.66235	6.55603	6.46899	6.58852	6.70625	6.79932	6.83618	6.72764	6.7137	6.93894	7.05689	7.00871	6.94637	6.83412	7.10314	6.77921	6.89416	6.8524	7.01893	7.07048	7.04014	6.94296	6.95341	6.80743	6.54179	6.75663	6.84454	6.90268	6.72627	6.6234	6.65766	6.91415	6.90816
AT1G01550	7.45079	7.72883	7.41634	7.62149	7.52013	7.74523	7.37996	7.33326	7.3151	7.30908	7.43796	7.47146	6.92477	6.92364	6.93092	6.94048	7.08584	7.13534	6.97031	6.93554	6.89254	6.90754	7.06266	6.90278	7.47894	7.52053	7.50357	7.52242	7.49311	7.45682	7.26577	7.33356	7.37334	7.30242	7.3745	7.30732	6.97257	6.89954	7.02769	6.88828	7.01115	7.06224	6.9615	6.75244	6.82487	6.82347	6.83003	6.9317
AT1G01560	-0.316835	0.442726	-1.43397	-0.313057	-0.554188	-0.0895631	-0.541648	-1.04768	-1.1731	-1.07937	-1.13141	-1.17083	-2.04443	-1.19063	-1.81235	-2.59477	-2.33376	-1.46784	-2.41997	-3.79642	-2.54825	-2.65894	-2.31302	-3.92894	-0.74927	-0.571782	-1.96401	-1.55279	-1.13527	-1.85547	-1.64146	-1.62527	-1.74861	-1.5137	-1.21053	-1.05008	-2.73565	-1.26321	-1.56374	-3.24172	-2.89934	-2.43927	-1.70721	-1.78888	-3.66652	-2.35906	-2.44953	-2.74602
AT1G01570	0.374093	0.597995	-0.0605676	0.256039	-0.228126	0.318495	0.86383	0.430999	1.0364	0.54562	0.93479	1.03224	0.975225	1.01177	1.19748	1.12078	1.18458	1.05301	0.912888	1.20396	1.07191	0.669428	1.27611	1.19032	0.690739	0.577539	0.736973	-0.0515132	0.841888	0.377898	0.917575	0.904244	0.755984	0.902332	0.925414	0.878592	1.2223	1.04895	1.2534	1.04289	1.40571	0.828614	0.964628	1.29885	1.34999	1.22021	1.27057	1.46461
AT1G01580	6.14469	6.55364	6.48915	6.96251	6.5138	5.35997	7.03029	6.72405	6.24521	6.63496	5.95311	6.16581	5.74042	5.8014	5.45878	4.63752	5.83877	5.984	5.02244	3.213	3.65102	3.57277	4.94812	5.43595	6.7512	4.24085	6.8917	6.51298	6.43014	5.56499	5.38921	6.69624	6.49702	5.36504	6.11385	6.73937	5.76452	5.34018	5.61883	2.88038	5.4019	5.572	4.23071	3.86273	4.68568	4.84812	2.77118	5.08913
AT1G01600	4.50185	4.39284	4.01697	4.14409	3.70883	3.77577	3.88169	4.25556	4.05339	4.04642	4.08131	3.68106	2.45899	2.62746	2.97774	3.06698	2.46979	3.187	1.56558	1.96556	1.91285	1.73087	2.17171	2.35025	4.1152	2.86736	4.01163	4.11765	4.35969	3.89017	2.91875	3.95212	3.6712	3.41083	3.13315	4.28854	2.84892	2.50544	3.13452	2.08575	2.52562	2.95989	2.31202	2.32636	2.78931	2.66994	2.40203	2.33505
AT1G01610	6.4656	6.73152	6.23991	6.30127	6.13068	6.16602	6.11443	6.16233	6.43492	6.19385	6.48996	6.17208	5.91759	6.07689	5.84267	6.1465	6.22278	6.04033	5.81627	6.3489	6.11685	5.9363	6.28594	6.0757	6.45487	6.50853	6.33514	6.37981	6.49564	6.48147	6.15108	6.21323	5.98896	6.44991	6.58565	6.40974	6.37495	6.30008	6.1868	5.71479	6.09636	6.2308	6.14793	5.76534	5.89909	5.78933	6.2246	6.42333
AT1G01620	8.11293	8.24342	8.05966	8.04242	7.99585	7.96688	8.04484	8.25626	8.23017	8.2178	8.28062	7.87706	8.95286	8.98162	8.87832	8.91302	8.8115	8.95925	9.15435	9.48718	9.52168	9.57908	9.8128	9.51032	8.23814	8.65341	8.10229	8.14929	8.28735	8.47475	8.59618	7.90702	8.30129	8.71942	8.58095	8.0765	9.14551	8.77608	8.78977	8.45132	8.67701	8.69512	9.28529	9.32422	9.16872	9.33822	9.40869	9.47762
AT1G01630	5.807	5.923	5.76329	5.72543	5.47249	5.69711	5.65942	5.67709	5.67304	5.62647	5.65516	5.58512	5.47434	5.57853	5.40265	5.46037	5.56223	5.60904	5.36975	5.39824	5.47837	5.48495	5.65079	5.49498	5.7645	5.7493	5.68634	5.73839	5.89234	5.78708	5.64688	5.6609	5.52152	5.74176	5.78114	5.6767	5.71685	5.58984	5.46188	5.13277	5.48752	5.44906	5.52851	5.36466	5.45757	5.41326	5.36971	5.78893
AT1G01640	1.5669	1.11483	1.54303	1.4839	1.50917	1.2647	1.56662	1.79127	1.88454	1.80533	1.58952	1.364	2.48121	2.05089	2.44013	2.10341	2.25796	2.58192	2.7677	2.6526	2.54368	2.64175	3.00615	2.66963	0.585794	0.715934	1.20497	0.573176	1.38157	1.21571	1.2567	1.00789	1.84356	1.49063	1.5053	1.01465	1.86255	2.02479	1.88927	1.77169	1.92616	1.95382	2.27718	2.3694	2.349	2.51877	2.23783	2.39617
AT1G01650	4.97494	5.16423	5.00937	5.05161	5.10104	5.03125	4.87877	4.86956	4.95046	4.81052	5.04527	4.9764	4.7254	4.75458	4.79163	4.82507	4.878	4.91912	5.01325	5.18027	5.08775	5.20321	5.10274	5.03534	4.87823	4.86817	4.87619	4.86038	4.97763	4.98834	4.78499	4.74478	4.76521	4.72331	4.75956	4.69539	4.68707	4.7483	4.73427	4.74942	4.72786	4.69102	4.8534	4.49922	4.96649	4.96495	4.88827	4.92651
AT1G01660	0.893165	0.513805	0.961688	0.802186	0.456125	0.266804	0.833832	1.42052	1.43878	1.27187	1.46594	0.695317	1.45992	1.40971	0.878213	1.12078	1.22051	1.59503	0.487	1.14266	1.89131	1.42605	1.51749	1.35124	0.788575	0.820055	0.702001	0.58944	0.480126	0.273223	1.59623	0.925578	1.27744	0.44073	1.25928	0.770878	1.35686	1.15135	1.3194	1.34087	1.51157	1.55263	1.41269	1.15577	1.54239	1.33412	1.32328	1.71747
AT1G01670	-0.512948	-1.45847	-0.335969	-0.583057	-0.67136	-0.533024	-0.730435	0.148023	-0.178832	-0.0847396	-0.624526	-0.327912	0.131788	-0.00214645	-0.129561	-0.16061	0.0174445	-0.0940432	0.463237	0.352576	0.413967	0.171175	0.340177	0.192543	0.0324102	-0.101136	0.21546	0.417914	0.688582	0.18941	0.31795	0.936128	0.716808	0.423074	0.523726	0.592563	1.11788	1.03371	1.07386	0.911882	1.33961	0.798926	1.33954	1.25632	1.44608	1.1926	0.584788	1.27849
AT1G01690	1.55859	1.40391	1.94382	1.7228	1.84415	1.75828	1.54364	1.48794	1.69398	1.63397	1.32287	1.6539	1.68332	1.49414	1.86767	1.68329	1.25556	1.49387	1.09418	1.17801	0.918475	1.31821	1.0297	1.39735	1.54109	1.80176	1.72968	1.8532	1.86215	1.9433	2.00888	1.47389	1.74478	1.70304	1.5788	1.77855	1.65444	1.83562	1.83014	1.9885	1.39924	1.42239	1.26248	1.13245	1.39196	1.40801	1.6806	1.36255
AT1G01695	-5.60679	-4.18457	-4.76255	-4.04078	-3.58688	-3.45338	-3.51001	-4.81484	-2.84805	-4.84294	-4.48385	-3.44781	-2.14973	-2.951	-3.82686	-2.02005	-2.71294	-3.63971	-2.10348	-2.357	-1.7673	-3.22798	-2.83238	-1.67015	-5.12384	-2.98346	-3.02021	-5.61665	-5.53394	-2.83724	-3.27056	-2.80671	-4.73907	-2.71692	-3.84784	-4.23488	-3.08861	-2.90005	-4.61849	-2.17987	-2.28472	-3.15802	-2.05626	-2.77147	-2.58613	-2.87806	-1.87383	-2.96276
AT1G01700	-0.913972	-1.93834	-0.927863	-1.43488	-1.09393	-1.04011	-1.23504	-1.94543	-2.05642	-1.80922	-2.16405	-1.68052	-1.8544	-1.7887	-1.04218	-1.34971	-1.84373	-1.87821	-1.96796	-2.98007	-1.7673	-2.16589	-1.56437	-2.11175	-1.71075	-2.00365	-1.13323	-1.07162	-1.13527	-1.85547	-0.941327	-1.97457	-1.09775	-1.05203	-1.38588	-2.0895	-3.08861	-1.11998	-3.11903	-1.10958	-1.42919	-1.77154	-3.38607	-2.19809	-1.54755	-2.254	-1.46344	-1.86872
AT1G01710	4.42626	4.70146	4.3831	4.50359	4.51688	4.61948	4.54179	4.5129	4.46126	4.59752	4.63582	4.58873	4.80153	4.74662	4.69907	4.72838	4.86378	4.93586	5.22077	5.14833	5.11264	5.23844	5.19181	5.03807	3.52241	3.43578	3.58243	3.5925	3.61313	3.47176	3.46368	3.47252	3.52296	3.41083	3.54529	3.40831	3.79364	3.78079	3.91695	3.71412	3.90222	4.22255	4.00987	3.7807	4.09659	4.14936	4.1227	4.0999
AT1G01715	-0.444571	-0.50005	-0.530591	-0.213941	-0.0789642	0.0995963	0.196298	0.127029	0.163905	-0.236145	0.0467836	0.182085	0.43469	-0.104864	0.273473	0.362654	0.886684	0.329461	0.745492	0.0997851	0.376793	0.609728	0.784253	0.0554826	-0.398815	-0.16598	-0.496765	-0.0762616	-0.653023	-0.315891	-0.19902	0.0881479	-0.175052	-0.186859	-0.331392	-0.589023	0.0194628	-0.125497	0.162701	0.205769	0.017307	-0.533669	0.638478	0.964281	0.162933	0.361152	0.316819	0.595477
AT1G01720	5.69568	5.95028	5.75441	5.91187	5.88203	5.99058	5.88976	5.81514	6.11259	5.92044	6.19984	6.0227	5.87165	5.92249	6.00782	6.20035	5.96181	5.97904	6.41029	6.69461	6.45491	6.46691	6.6321	6.3969	5.36191	5.81357	5.4782	5.48879	5.72303	5.57532	5.74101	5.77004	5.35447	5.4638	5.54598	5.68837	5.8685	5.80489	5.95185	5.95677	6.02976	5.92966	6.36638	6.74401	6.38684	6.27856	6.71156	6.53781
AT1G01725	1.83103	1.72219	2.08272	1.90143	2.12903	1.75828	2.08318	2.29804	2.25559	1.97006	2.21502	2.26502	2.57095	2.58409	2.36337	2.7326	2.72869	2.34107	2.82948	2.9522	2.87315	2.94838	3.10638	2.65547	1.63175	1.50123	1.9243	1.93184	1.7426	2.17158	1.55587	2.18529	1.83901	1.70305	1.84022	1.83102	2.31866	2.17126	2.34504	1.954	2.52562	2.20083	2.57361	3.78539	2.46166	2.46207	2.26952	2.80095
AT1G01730	4.20867	4.20292	4.27383	4.37097	4.43061	4.17911	4.5365	4.46977	4.621	4.53945	4.61739	4.58611	4.55991	4.55777	4.62312	4.62052	4.67537	4.61781	4.57244	4.65435	4.50452	4.53451	4.83629	4.54544	4.34248	4.39678	4.42748	4.13715	4.2198	4.41016	4.46399	4.53089	4.34222	4.61395	4.58328	4.35777	4.7943	4.658	4.70782	4.57004	4.7285	4.61639	4.64112	4.9994	4.55713	4.43834	4.53784	4.73436
AT1G01740	2.54937	2.25381	2.37326	2.23653	2.33082	2.26364	2.44689	2.35421	2.11051	2.08633	2.20805	2.20447	1.94867	1.89105	2.04815	2.17876	1.98055	2.12015	2.12366	1.96052	2.01202	1.8077	2.02307	1.84275	2.21334	1.76745	2.27038	2.26621	1.94573	2.35588	1.9067	2.03144	2.37451	2.28015	2.09525	2.21178	2.05572	2.06593	1.94608	2.0227	2.1773	1.88483	2.46445	1.92275	2.40164	2.51506	2.52577	2.04724
AT1G01750	3.64424	3.13579	3.32855	3.43141	2.55795	2.85118	3.24059	3.7598	3.57074	3.74882	3.62564	3.00948	3.65308	3.4222	3.45384	3.29604	3.41766	3.59683	2.88424	3.10235	3.43424	2.79641	3.60179	3.10442	3.06758	2.74629	3.14376	3.07672	3.22705	2.77066	3.8533	3.39243	3.56084	3.15415	3.63785	2.98291	3.40503	2.58078	3.1345	2.92207	3.14843	3.29371	2.92084	3.42038	2.78143	2.90928	2.81479	2.93447
AT1G01760	1.59129	1.57985	1.49835	1.52283	1.77205	1.88365	1.96633	1.74244	1.61648	1.77265	1.37097	1.95652	1.84141	2.09273	1.8972	1.72586	2.16235	1.97597	1.99686	1.84404	2.23002	2.118	1.79498	2.02473	2.08819	1.74228	1.97401	2.03602	1.75809	1.85425	2.04145	1.86986	2.42246	2.19669	2.12086	1.99532	2.04626	2.01686	2.30409	2.06746	2.204	2.42145	2.29012	1.18403	2.35854	2.27682	2.47259	2.16179
AT1G01770	4.4012	4.56088	4.54989	4.69811	4.93928	4.60853	4.78914	4.77029	4.86123	4.89232	5.11377	5.12757	5.56084	5.58474	5.3678	5.69895	5.62836	5.48075	6.06485	6.00845	6.13047	6.20012	5.66799	5.92186	5.0868	4.93933	5.19939	5.07679	4.93808	5.02105	4.92627	5.20466	5.11738	5.04911	5.05709	5.1383	5.78035	6.01009	5.94965	5.80753	5.95898	6.1112	6.55889	5.74235	6.64013	6.66505	6.6096	6.44983
AT1G01780	3.73198	3.49929	3.73079	3.69769	3.3604	3.25806	3.83065	3.81788	3.80826	4.00815	3.73701	3.55919	4.26571	4.07853	3.98318	4.10131	4.24382	4.30043	4.60163	4.57884	4.58814	4.67357	5.04337	4.61071	3.65792	3.78773	3.82753	3.59193	3.69321	3.70637	4.23966	3.80728	3.93746	3.81721	3.935	3.7592	4.19611	4.06201	4.26659	4.21988	4.28408	4.49914	4.92357	5.03813	4.84741	4.89366	4.9012	4.78467
AT1G01790	6.98694	7.19529	7.05384	7.05622	7.12156	7.1951	7.17843	6.84431	6.6501	6.88357	6.79193	6.90038	6.07967	6.12733	5.9897	6.11731	5.72802	5.95158	4.97697	4.70975	4.96936	4.77103	4.45321	4.79924	7.45583	7.13456	7.35541	7.34972	7.3322	7.2163	7.18569	7.09087	7.30478	7.0408	6.97363	7.30229	6.27227	6.37569	6.4862	6.41711	6.37226	6.39206	5.06561	4.45465	5.33294	5.21084	5.0657	4.93693
AT1G01800	5.68507	5.88809	5.68943	5.83076	5.7542	5.70051	5.74832	5.72632	5.78424	5.75317	5.78615	5.85268	5.8917	5.93199	5.82378	5.8457	5.98301	5.92135	6.1606	6.03585	5.99074	6.14231	6.10089	6.02153	6.06898	6.01132	6.09156	6.10078	6.06506	6.06229	5.81424	6.08382	5.99668	6.0721	6.04783	5.97369	6.15626	6.05368	6.03358	5.97718	6.14896	6.08185	6.15295	6.97102	6.15064	6.14275	6.23303	6.34646
AT1G01810	-2.26816	-1.32844	-1.88828	-1.48024	-2.30197	-2.07347	-1.91231	-2.03723	-1.9583	-1.58936	-2.16405	-2.59871	-1.94629	-2.10625	-2.49331	-2.11811	-1.96761	-2.26472	-2.41997	-2.00021	-1.51633	-2.44113	-2.10993	-2.3964	-2.5813	-2.17103	-1.69182	-1.48311	-3.15932	-1.97934	-1.80007	-1.89762	-2.52972	-2.09144	-2.43563	-1.99141	-2.4523	-2.1783	-1.64532	-1.74637	-4.29406	-2.43927	-2.88749	-1.123	-2.20629	-1.97817	-1.52423	-1.92456
AT1G01820	5.62215	5.61994	5.69567	5.71132	5.79524	5.53131	5.80296	5.87539	5.96759	5.91669	5.90788	5.97431	5.99609	6.13878	5.95274	5.96149	6.14637	6.06168	6.33733	6.27702	6.3682	6.3971	6.33314	6.1508	5.30875	5.23549	5.54756	5.4256	5.32227	5.51133	5.54275	5.78501	5.77469	5.64892	5.68366	5.57168	6.11555	6.06997	6.07033	5.77832	6.12529	6.07763	6.07432	6.56477	6.10401	6.08506	5.99404	6.10928
AT1G01830	3.45363	4.11421	3.50832	3.6165	3.45464	3.59894	3.38961	3.27146	3.62145	3.41073	3.63682	3.45238	3.31749	3.42835	3.43074	3.53661	3.59507	3.56289	3.28448	3.65998	3.63425	3.53473	3.55407	3.6239	3.75168	3.73301	3.69483	3.67869	3.8611	3.88129	3.36433	3.40198	3.18363	3.33497	3.61294	3.3322	3.83869	3.52421	3.64194	3.3192	3.55461	3.55133	3.64324	3.81682	3.74913	3.63918	3.57641	3.97763
AT1G01840	-2.15456	-2.25542	-1.88828	-2.33537	-2.39972	-2.88704	-1.55398	-1.94543	-2.39861	-2.16672	-1.22089	-2.36243	-1.76801	-1.48175	-1.3516	-1.18122	-1.84373	-1.81195	-1.11441	-1.31814	-1.88134	-1.35635	-0.900098	-1.18934	-2.8168	-2.57848	-2.04092	-1.78463	-1.52768	-1.53722	-2.62573	-3.1198	-1.92327	-2.43348	-2.43563	-2.56633	-2.11033	-1.42224	-2.39979	-1.8794	-2.46201	-1.07777	-2.31508	-0.532367	-1.35016	-1.16742	-1.65409	-1.36522
AT1G01860	3.04172	3.09	3.30766	3.13313	3.29977	2.91413	3.43741	3.08808	3.17027	3.1821	3.02313	3.16877	2.98266	3.05625	3.10219	3.10279	3.02123	2.98515	3.24666	3.12744	2.99935	3.26599	3.07807	2.94267	3.25418	2.97402	3.33089	3.34924	3.23261	3.39021	3.11071	3.1398	3.45165	3.27471	3.225	3.16145	3.19258	3.14964	3.0463	3.1216	3.23279	3.44992	3.24696	3.1742	3.02536	3.02341	3.16453	3.1407
AT1G01880	0.500875	0.268707	0.465743	0.283467	0.711538	0.778356	0.856389	0.652854	0.97554	0.948128	0.544449	1.00082	0.378985	0.712792	0.676552	-0.0117895	0.351391	0.495671	0.439028	0.00432868	0.756312	0.534581	0.732366	0.497797	0.909465	0.968418	0.702001	0.881273	0.980469	1.32449	0.705153	0.815607	0.765615	0.940064	1.188	1.05082	0.749775	0.727637	0.7138	0.5332	0.980509	0.023398	0.264595	-0.0199952	0.386986	1.11627	0.495736	0.781483
AT1G01900	3.10583	3.11021	2.97816	2.82353	2.73823	2.79755	2.78934	2.47877	2.36863	2.89241	2.80246	2.49292	2.16171	1.75592	2.22559	1.86752	1.64208	1.69527	1.03086	1.67522	1.35609	0.964727	1.5098	1.30361	3.06107	3.06865	2.65769	2.77285	3.44618	2.80392	2.81485	2.64361	2.52054	2.58411	2.84614	2.77287	1.96242	1.77275	1.63661	2.13273	1.63795	1.95382	1.89349	1.25091	1.89827	1.86402	1.99951	1.60352
AT1G01910	5.94137	5.94982	6.03144	5.98812	6.03896	5.86148	5.90989	5.9096	5.9373	5.87498	5.93072	5.96007	5.69568	5.76181	5.60796	5.73157	5.71737	5.59422	5.3163	5.28935	5.55495	5.41734	5.29171	5.36498	5.94981	5.93408	5.90169	5.90365	5.74361	5.93333	5.86015	5.91541	5.87124	5.96007	5.92752	5.99175	5.89305	5.80765	5.79051	5.62563	5.76101	5.70305	5.45616	5.75105	5.50176	5.43646	5.49656	5.53321
AT1G01920	3.12001	2.87737	3.35699	2.96985	3.13283	2.87727	3.21296	3.0989	2.90356	3.27963	3.01335	3.22689	3.75141	3.80403	3.8967	3.71985	3.65406	3.76365	4.26543	3.95315	3.99399	4.13996	4.29118	4.04548	3.14965	3.13745	3.27446	3.41002	3.47694	3.40886	3.55867	3.40388	3.67759	3.54348	3.40191	3.47203	4.10782	4.21163	4.03029	4.10641	4.16638	3.90487	4.31826	4.30554	4.39457	4.3688	4.3161	4.4623
AT1G01930	3.65793	4.11707	3.76916	3.96952	3.97204	3.86393	3.9161	3.79351	3.94186	3.94142	4.01915	4.03267	4.24636	4.4127	4.31392	4.27662	4.38375	4.14283	4.40931	4.42279	4.54253	4.60428	4.30235	4.45955	3.84023	3.91873	3.92709	3.75637	3.8521	4.0825	3.96154	3.98424	4.03496	4.04985	4.11783	4.07353	4.41914	4.44266	4.30138	4.17638	4.33107	4.38621	4.52511	4.15595	4.34558	4.23758	4.46036	4.54864
AT1G01940	3.43787	3.21257	3.41524	3.3183	3.45813	3.35054	3.59823	3.25703	3.16011	3.17891	3.34919	3.31219	2.81087	2.85202	2.98353	2.98077	2.72869	2.73384	3.00036	2.85999	2.77539	2.90182	3.18327	2.80407	3.29732	3.11488	3.20748	3.25042	3.34975	3.27972	3.10792	3.12604	3.1343	3.23226	3.31855	3.22915	2.8875	2.78572	2.74788	2.82883	2.8252	2.62029	2.73633	3.35008	2.69188	2.53718	2.58944	2.67275
AT1G01950	4.48661	4.57525	4.43815	4.41945	4.45621	4.46846	4.28514	4.35145	4.30999	4.38158	4.27172	4.37904	4.33417	4.25053	4.28151	4.20145	4.31646	4.36201	4.32933	4.33129	4.33374	4.27477	4.11371	4.29422	4.2016	4.35545	4.23704	4.14066	4.24758	4.29792	4.12843	4.0813	4.03297	4.02829	4.02154	4.1585	3.97047	3.89546	3.8608	4.07176	3.99123	3.91182	4.06576	3.64511	3.9626	3.8688	4.12023	3.99258
AT1G01960	6.85631	6.89098	6.79198	6.88287	7.00417	6.89434	6.80821	6.89051	6.9338	6.84001	6.96672	6.94065	7.07281	6.99991	6.99681	7.12954	7.08948	7.12028	6.97294	7.04945	7.02622	6.92558	6.53356	7.02717	6.93555	7.05422	6.97392	6.91572	6.89925	6.8596	7.06849	6.9274	6.93353	6.88957	6.97646	6.95975	6.94581	7.17777	7.0951	7.27322	7.07302	7.19512	7.12296	5.66832	6.99284	7.11481	7.22593	6.93855
AT1G01970	4.70387	4.94892	4.91212	4.77815	4.90951	4.9774	4.89339	4.63131	4.70295	4.74801	4.66265	4.90676	3.96983	4.12282	4.11867	4.12411	4.13354	4.10118	3.94099	3.82526	3.89028	3.82999	3.8563	3.74697	4.9978	5.08863	4.91807	5.10012	4.83207	5.12996	4.79966	4.92241	4.92611	4.91091	4.76044	4.92411	4.32612	4.33643	4.22309	4.24797	4.28264	4.32244	4.05783	4.27057	3.83404	4.00997	4.07484	3.94198
AT1G01990	4.28364	4.4139	4.34654	4.46447	4.55486	4.29008	4.43317	4.40148	4.50752	4.5248	4.65639	4.57903	4.58167	4.62885	4.65723	4.76439	4.66629	4.66511	4.71397	4.78045	4.8783	4.83829	4.88834	4.68422	4.34102	4.49005	4.59252	4.41435	4.45191	4.61143	4.46399	4.56698	4.52414	4.74684	4.5902	4.60918	4.81783	4.85295	4.78284	4.58854	4.7712	4.90644	5.08476	4.85188	4.5739	4.4938	4.63299	4.84962
AT1G02000	3.59434	3.66504	3.61419	3.65766	3.53455	3.462	3.59582	3.5352	3.53327	3.59586	3.72504	3.6794	3.55385	3.54885	3.47311	3.70738	3.40834	3.5582	3.51019	3.65539	3.55292	3.51207	3.90545	3.66923	3.66384	3.66278	3.58074	3.54331	3.62585	3.3425	3.74345	3.46344	3.53425	3.73266	3.69235	3.69282	3.75063	3.50776	3.63323	3.46653	3.52667	3.75445	3.77115	3.23706	3.58252	3.70092	3.73397	3.74711
AT1G02010	3.08863	3.41414	3.18966	3.17025	3.18048	3.11507	3.24323	3.20789	3.16282	3.37851	3.20325	3.38095	3.11926	3.15402	2.98274	3.02164	2.9757	2.90115	2.66197	2.87891	2.87095	2.91915	2.49341	2.85865	3.59039	3.42848	3.56136	3.47493	3.55443	3.64479	3.27763	3.3886	3.41235	3.0499	3.11674	3.59358	2.77198	3.14574	2.81424	2.84721	2.97641	2.79673	2.63604	2.0558	2.7629	2.55186	2.95501	2.47382
AT1G02020	3.64426	3.88039	3.80744	3.85434	3.83237	3.75247	3.88627	3.78683	3.68143	3.86597	4.03264	4.03656	3.81053	3.71763	3.72683	3.84224	3.72205	3.8209	4.0468	3.91307	3.97055	4.0437	3.95722	3.76906	4.18073	4.06952	4.1586	4.04138	4.15543	4.0492	4.15771	3.9586	4.04982	3.86785	3.96327	4.06327	3.86312	4.06959	3.97099	3.83786	4.03052	4.35085	4.37138	3.26549	4.06451	4.14576	4.12519	3.96999
AT1G02030	-0.868467	-0.366387	-0.377006	-0.176126	-1.26762	-1.22509	-0.686296	-0.0291642	-0.629231	0.0952	-1.17546	-0.794952	-1.16103	-1.01364	-1.74604	-1.23522	-1.38927	-1.32236	-1.73	-1.17903	-1.71349	-1.13581	-1.50089	-1.67015	-1.59655	-1.85368	-0.936718	-1.29223	-0.497722	-0.593249	-1.64146	-1.50623	-1.98653	-1.73368	-2.19884	-1.38176	-1.28349	-1.26321	-1.64532	-2.02182	-1.68032	-1.45308	-1.47834	-0.963693	-1.26074	-1.37212	-1.40511	-1.5287
AT1G02040	-3.80509	-2.66241	-2.07824	-3.23035	-3.18715	-3.45338	-2.46272	-3.88801	-2.84805	-2.0687	-2.45838	-4.92618	-2.67028	-3.79317	-5.04472	-3.87147	-4.03923	-3.42638	-8.15273	-3.33126	-3.42942	-3.87783	-2.54945	-5.3672	-3.2629	-3.33462	-3.58475	-3.81642	-3.41333	-2.43129	-3.27056	-1.89762	-3.59619	-2.88268	-2.88481	-8.15273	-3.86398	-2.68307	-3.68214	-5.10459	-4.29406	-4.6552	-3.85045	-4.37533	-3.26767	-4.92311	-8.15273	-4.17149
AT1G02050	2.28315	2.30117	2.32026	2.48533	2.67661	2.26733	2.48252	2.6056	2.91331	2.88936	2.8932	2.93349	3.30259	3.34509	3.30216	3.4081	3.37936	3.43787	3.50549	3.56001	3.49376	3.5014	3.64751	3.49882	2.61258	2.8151	2.77118	2.71786	2.5942	2.83183	3.03726	2.92069	3.01232	2.97823	3.01694	2.97563	3.64667	3.75315	3.71429	3.54403	3.61985	3.6574	3.81719	3.85013	3.47685	3.55229	3.81902	3.64965
AT1G02060	2.77405	3.08709	2.98577	3.14103	3.03567	2.89201	3.10164	3.29046	3.22143	3.05888	3.30142	3.44682	3.64326	3.76304	3.70952	3.79171	3.85092	3.89061	3.87266	3.85161	4.06038	3.86782	3.13986	3.85505	3.26597	3.38198	3.43606	3.32067	3.24369	3.44846	3.64239	3.53647	3.7927	3.54382	3.59962	3.62756	3.87028	4.15289	4.00223	4.13108	4.00643	4.10092	4.1972	2.92745	3.8064	3.95413	4.18575	4.11051
AT1G02065	2.02436	1.9567	1.63363	1.90585	1.41887	1.55781	1.58475	2.03051	2.09345	1.86856	2.1892	1.38849	1.36752	1.78975	1.34927	1.78853	1.66833	1.9741	1.76411	1.91931	1.36237	1.97294	2.27052	2.00791	1.83876	0.667131	2.11804	2.15039	2.32445	2.12722	0.605839	1.9348	1.89273	1.86873	1.41008	2.20662	2.15415	1.63815	2.29123	1.12124	2.022	2.56063	2.35348	1.19007	2.40813	2.19149	1.73997	2.23787
AT1G02070	-2.39147	-2.66241	-1.77424	-3.08311	-2.30197	-3.23894	-2.70542	-2.35397	-1.22923	-2.0687	-2.57153	-2.47574	-1.00466	-0.826448	-1.2108	-1.23522	-0.738084	-0.853833	-0.353405	0.367963	-0.104597	-0.0422297	-0.0334046	-0.829337	-1.65252	-3.33462	-2.29979	-2.53799	-2.18215	-1.19928	-2.5533	-2.14201	-1.1331	-1.38371	-2.43563	-2.19476	-0.126843	-1.26321	-0.0709651	-2.02182	-0.390441	-0.0288847	-0.092264	0.454588	-0.202964	0.222389	-1.00783	-0.0280243
AT1G02080	6.86761	6.97409	6.91903	6.96741	6.97133	7.15612	6.98111	6.98708	6.90618	6.91142	6.97968	7.04291	7.1249	7.0772	7.09221	7.26652	7.16137	7.28167	7.34544	7.29538	7.28392	7.20947	6.61262	7.35215	6.75015	6.71543	6.90956	6.76383	6.78632	6.57733	7.00268	6.8038	6.94205	6.4767	6.63291	6.78842	6.56792	6.97183	6.94085	7.28085	6.99606	7.14587	7.08476	5.53608	7.08122	7.18591	7.26317	6.78574
AT1G02090	4.76966	4.75764	4.74228	4.83288	4.85356	4.80779	4.73169	4.67132	4.60735	4.69231	4.65664	4.67765	4.42201	4.51943	4.54334	4.55841	4.29303	4.44057	4.47322	4.56811	4.47513	4.43998	4.66916	4.47709	4.75454	4.78127	4.58053	4.61734	4.77507	4.75682	4.56963	4.57797	4.49386	4.62557	4.47841	4.68244	4.3288	4.28587	4.37435	4.41625	4.39674	4.36611	4.37304	4.99786	4.432	4.44294	4.3344	4.41456
AT1G02100	4.9603	5.07787	4.97411	5.05561	5.029	5.03318	4.97461	5.05481	5.14936	5.01017	5.12494	5.21502	5.29721	5.42839	5.41262	5.49214	5.56039	5.36649	5.85708	5.88874	5.87282	5.93326	5.79034	5.77583	4.63137	4.56021	4.69762	4.66704	4.65077	4.81391	4.52106	4.81433	4.75485	4.79301	4.77354	4.89546	5.1736	5.20215	5.19832	4.99276	5.26881	5.34426	5.7719	5.92681	5.52473	5.56676	5.69837	5.72268
AT1G02110	4.22843	4.02882	4.18763	4.18462	4.2395	4.01431	4.30851	4.38056	4.3052	4.33527	4.37458	4.23415	4.84158	4.92014	4.97345	5.02362	4.73185	4.8363	4.81609	4.91224	4.96628	5.02994	5.08475	5.03534	4.43014	4.43015	4.32777	4.24412	4.37234	4.40088	4.66642	4.30432	4.6248	4.74408	4.724	4.45776	4.8589	5.13857	4.97339	4.90938	4.85337	4.97939	4.80083	3.99995	4.83513	4.94647	4.92782	4.72755
AT1G02120	6.26426	6.33251	6.41895	6.34138	6.29105	6.19374	6.34468	6.50817	6.59582	6.49304	6.52048	6.47035	6.60809	6.70927	6.60915	6.70407	6.7577	6.58415	6.51956	6.53657	6.55645	6.56885	6.33744	6.48761	6.47076	6.50385	6.562	6.45027	6.52065	6.62144	6.61876	6.68345	6.61594	6.70065	6.753	6.58047	6.93354	6.92661	6.8945	6.66578	6.92599	6.88174	6.5758	6.41484	6.56956	6.49534	6.59467	6.64456
AT1G02130	4.87061	4.98868	4.80554	4.92818	4.91267	4.91363	4.87651	4.81809	4.89493	4.89646	4.94959	5.01496	4.97282	4.94118	4.95251	4.939	5.03495	5.03898	5.02244	5.20506	4.97245	5.08855	5.43292	5.15088	5.02945	5.16638	5.01353	5.128	5.01975	5.07361	5.12813	5.0853	5.0627	5.11134	5.09144	4.97825	5.14587	5.07205	5.14487	5.15622	5.17392	5.17413	5.19902	5.26375	5.13916	5.15417	5.1306	5.24055
AT1G02140	6.05416	6.18479	6.04471	6.05748	6.07374	6.05184	6.05906	6.04832	6.06561	6.07434	6.03241	6.02041	5.99931	6.00165	6.11583	6.08378	6.06832	6.0498	6.35764	6.30186	6.36528	6.46996	6.47962	6.30869	6.06284	6.10184	6.01465	6.0655	6.04148	6.1728	6.03737	6.09113	5.9758	6.16968	6.08295	6.16396	6.09488	6.1335	6.01332	5.96297	6.11517	6.06988	6.55324	7.32402	6.27752	6.38529	6.43994	6.51421
AT1G02145	3.52809	3.6825	3.804	3.76482	3.80236	3.74147	3.77523	3.89744	3.89418	3.86442	3.85916	3.96324	4.14564	4.06976	4.20507	4.12545	4.31895	4.10975	4.42632	4.3352	4.39394	4.33784	4.22349	4.35827	3.9558	3.8356	3.90547	3.99677	3.99572	3.99469	4.08085	4.13379	4.13215	3.99115	3.9499	3.92097	4.27484	4.51853	4.48032	4.41625	4.4758	4.50129	4.68212	4.67246	4.52288	4.53378	4.46623	4.54492
AT1G02150	6.63737	6.68466	6.69995	6.68213	6.85903	6.57962	6.78424	6.70275	6.72236	6.75378	6.68896	6.82621	6.67048	6.74537	6.71351	6.84167	6.67978	6.68332	6.55283	6.54408	6.64698	6.66358	6.56814	6.51397	7.01276	7.04535	6.98848	6.8862	6.84009	7.01991	6.98804	6.95296	7.04684	7.13285	7.09485	7.06505	7.0895	7.26193	7.16626	7.13721	7.08236	7.14551	7.08959	7.26154	6.8402	6.80686	7.06445	6.92873
AT1G02160	2.9442	2.85359	3.04958	2.79525	3.00973	2.46231	3.0431	2.98259	3.20821	3.05344	2.99608	3.1941	3.43596	3.61633	3.39179	3.54264	3.39574	3.01512	3.58649	3.74253	3.72589	3.96722	3.91129	3.71091	2.4809	2.38812	2.38383	2.19359	2.52799	2.45492	2.60532	2.51932	2.54591	2.61165	2.42701	2.56204	3.28716	3.23873	3.10361	2.94988	3.16952	2.88416	3.03491	4.21614	3.29421	3.24571	3.43196	3.33764
AT1G02170	4.81504	5.0572	4.82603	5.0202	4.94631	4.86231	4.88345	4.93292	4.94645	4.93672	5.05041	4.93389	5.21607	5.2046	5.08306	5.27559	5.17244	5.21666	5.42625	5.39872	5.37263	5.50142	5.54948	5.33976	4.95279	4.8916	4.87095	4.84353	4.86361	4.71122	4.86187	4.88138	4.80667	4.88537	4.95393	4.87192	5.26801	5.14567	5.23441	4.97236	5.2987	5.136	5.38569	5.28773	5.37235	5.34853	5.37802	5.33194
AT1G02180	0.149195	-0.465456	0.0363848	-0.333724	0.324827	0.0596521	0.444767	-0.00578863	0.366843	0.0952	-0.398892	-0.106429	0.340616	0.423972	0.899082	0.755826	0.172212	0.329461	0.439028	0.789656	0.562733	0.312772	1.05301	0.99425	0.135162	-0.122428	-0.496765	-0.490211	-0.497722	-0.0612819	0.154553	-0.158886	-0.193593	0.213101	-0.424077	-0.240171	0.386069	-0.269305	0.113948	0.342872	0.265334	0.344328	0.264643	0.803733	0.344873	0.310667	0.400824	0.117329
AT1G02190	-1.77286	-2.51362	-2.46389	-1.96923	-2.30197	-2.16516	-2.53917	-3.32828	-3.03549	-2.38532	-4.48385	-4.39353	-5.60272	-2.951	-5.04472	-2.74337	-3.79015	-3.42638	-2.82599	-3.79642	-4.37581	-3.87783	-3.95786	-5.3672	-3.0984	-2.46534	-2.5024	-1.12369	-2.06844	-1.97934	-2.8678	-2.95478	-3.10012	-3.28531	-2.43563	-3.06809	-3.86398	-3.46621	-2.02747	-2.2659	-4.29406	-3.15802	-3.20007	-1.83412	-2.82161	-2.35906	-2.13315	-1.92456
AT1G02205	5.35367	5.58704	5.3007	5.12751	4.68051	5.49664	4.90253	5.17971	5.05618	5.34907	5.15718	4.80809	4.34899	4.55075	4.44919	4.56036	4.05427	4.78576	3.5587	4.14409	3.62514	3.54434	4.04413	4.24621	5.6667	5.01379	5.50888	5.87943	6.19574	5.58287	5.05196	5.67001	5.53997	5.2526	5.35873	5.83554	5.33156	4.84642	5.3579	4.67766	4.91878	5.2583	5.31494	4.31852	5.05296	4.87588	5.01748	5.19959
AT1G02220	3.35392	3.14141	3.33174	3.41756	3.12082	4.05381	3.49759	3.36408	3.3443	3.48524	3.50524	3.5186	3.74958	3.58091	3.77638	3.76869	3.49742	3.7872	3.69002	3.35103	3.34555	3.23206	3.09101	3.60928	2.93143	3.65341	2.97586	3.38461	3.05266	2.53633	3.07973	3.49232	2.51484	2.51495	2.32619	3.27668	2.56096	2.52737	2.91016	3.37534	3.22915	2.67127	2.9106	3.12924	3.48078	3.18861	3.31092	3.1236
AT1G02230	-0.347724	-1.39199	-0.702496	-0.510674	-0.419923	0.930064	0.0733102	-0.126649	0.073999	0.346825	0.0467836	0.0855334	1.45992	0.927531	1.21423	1.83557	1.41908	1.77828	1.73407	1.41126	1.46511	1.73647	1.62099	1.77454	-1.25585	0.0397125	-1.09173	-0.793391	-0.827082	-1.27664	0.176019	-0.0507714	-0.436942	-0.421805	-0.705007	-0.625353	-0.126843	-0.269305	0.483723	0.799891	0.72491	0.606697	0.311255	0.944325	1.16067	0.894266	0.773407	1.11499
AT1G02250	-3.02843	-1.67855	-2.9918	-3.23035	-2.50458	-2.7388	-2.99618	-2.92603	-3.25097	-2.79156	-2.69433	-2.59871	-2.67028	-2.951	-2.60641	-2.74337	-3.39275	-3.89017	-3.08186	-3.79642	-3.11846	-3.62727	-3.65178	-3.2232	-3.0984	-2.98346	-3.58475	-2.85258	-3.41333	-1.97934	-3.52384	-2.95478	-2.3526	-3.84577	-2.71905	-2.715	-3.86398	-2.90005	-3.68214	-2.2659	-3.03307	-2.18082	-3.59966	-3.42892	-3.26767	-4.39035	-2.33618	-2.64875
AT1G02260	4.0444	3.97	4.12103	4.04651	4.03317	3.88122	4.29205	4.34464	4.26499	4.23447	4.31514	4.37255	4.4583	4.4327	4.36075	4.42871	4.45521	4.3647	4.45976	4.32881	4.39166	4.42301	4.43202	4.22239	3.50182	3.39389	3.61405	3.53284	3.58733	3.6103	3.75632	3.67976	3.62301	3.70285	3.58547	3.80798	3.5283	3.73677	3.57588	3.59867	3.81636	3.63352	3.16041	2.9755	3.45791	3.4422	3.38718	3.41422
AT1G02270	4.79839	5.31649	4.94735	5.03228	5.09897	5.12435	4.56684	4.60023	4.44276	4.64253	4.6556	4.67253	3.95403	3.88667	3.71592	3.81262	4.01989	3.90581	3.88533	3.78729	3.82701	3.72551	3.64628	3.73261	4.8886	4.8475	4.8518	4.81114	4.77498	4.82438	4.31603	4.48247	4.4304	4.4449	4.48392	4.39566	3.92114	3.71782	3.9416	3.83011	3.95637	3.88735	3.84436	3.88907	3.78508	3.68944	3.68278	3.85388
AT1G02280	5.75647	5.9847	5.96636	5.91678	6.08196	5.92783	6.03098	6.00438	6.06756	5.99156	6.01629	6.19427	6.14624	6.2005	6.11976	6.23761	6.29239	6.24824	6.46101	6.2589	6.32488	6.48612	6.39341	6.26083	6.27456	6.18798	6.29494	6.25728	6.17289	6.33924	6.12819	6.32134	6.46807	6.32844	6.3172	6.20873	6.43844	6.55884	6.47773	6.58251	6.48494	6.50112	6.56531	7.11991	6.41762	6.44451	6.6226	6.46588
AT1G02290	2.78849	2.7396	2.84397	2.88296	2.83541	2.87439	2.83171	2.94547	2.80919	2.76195	2.87985	2.82769	2.82831	2.91463	3.04248	3.08362	2.8846	3.19307	3.23266	3.10924	3.0253	3.06656	2.96182	3.23746	2.52768	2.64282	2.68481	2.74409	2.86521	2.61339	2.73028	2.76397	2.83373	2.73484	2.7645	2.67465	2.8668	2.70143	2.63581	2.94377	2.96768	2.58695	2.9578	2.52536	2.96176	2.93173	3.01232	3.05306
AT1G02300	4.14351	4.12136	4.18655	4.05652	4.24607	3.9152	3.92279	3.97335	3.86854	3.9192	3.79213	3.9041	4.17728	4.26519	4.08045	4.1401	4.24064	3.98018	5.13022	5.15795	5.24394	5.11559	5.14862	4.89676	4.26331	3.77067	4.25021	4.09797	4.27336	4.29792	3.79397	4.14533	4.33009	3.98965	3.99196	4.16782	4.52706	4.84098	4.61233	4.34003	4.7418	4.77743	5.34028	5.85984	5.42607	5.46646	5.42558	5.36727
AT1G02305	6.1521	6.19678	6.12172	6.25772	6.20982	6.10644	6.31121	6.46908	6.52725	6.48785	6.53633	6.49344	7.03056	7.06421	6.94001	7.09014	7.20444	7.19188	7.33766	7.34783	7.43277	7.4723	7.46466	7.30367	6.21478	6.24688	6.32378	6.26078	6.15624	6.30477	6.40758	6.45696	6.46197	6.50108	6.45988	6.25968	7.07675	6.94149	7.08581	6.79785	7.02531	7.08322	7.31149	7.59216	7.14125	7.2027	7.26873	7.37627
AT1G02310	0.429797	0.738166	0.253597	0.400684	-0.611599	-0.533024	-0.601874	-0.314908	0.0506189	-0.060981	0.00920341	-0.991599	-0.473473	-0.0187662	-0.787538	-1.03032	-0.765933	-0.820874	-0.794682	0.00432868	0.0433925	-0.653571	0.424342	-0.63119	-0.306124	-0.974597	-0.936718	-0.183458	0.736308	-0.451947	-2.18167	-1.62527	-1.45225	-0.782532	-1.32503	-1.10033	-1.46624	-0.813976	-1.34349	-3.07713	-2.28472	-0.971623	-0.654461	-0.390453	-1.83964	-0.988189	-2.70704	-1.32709
AT1G02330	4.97677	4.94446	5.08072	4.90962	5.01697	4.92002	4.76365	4.73381	4.9591	4.79025	4.76888	4.84239	4.72153	4.7451	4.75586	4.68373	4.65213	4.5167	4.57105	4.66607	4.70862	4.7947	4.70246	4.6749	4.8191	4.91268	4.6811	4.8663	4.83467	4.97592	4.67676	4.82909	4.65414	4.70585	4.70133	4.79418	4.78532	4.73893	4.54182	4.68913	4.61013	4.4256	4.61774	5.12438	4.87759	4.71614	4.80424	4.78728
AT1G02335	3.49991	2.97506	3.28482	3.24014	2.61537	2.97982	3.53539	3.32314	2.7775	3.33888	3.04008	2.62932	3.38973	3.03023	2.97774	3.05578	3.10241	3.39064	2.69808	3.38167	3.06048	3.15892	3.76885	3.14541	2.63093	2.28285	2.3352	2.5624	2.3806	1.74229	2.89629	1.98647	2.45658	2.47695	2.54979	2.06561	2.66097	1.62803	2.695	2.16597	2.38195	1.8124	2.67223	3.06138	2.3094	2.83681	1.74641	2.87438
AT1G02340	2.55774	3.35487	2.48606	2.75911	2.88555	3.10529	2.21932	2.87166	2.91978	2.66557	3.01089	2.92551	2.81087	3.01806	2.98995	2.98077	2.97149	3.02195	3.49853	3.45376	3.65869	3.59605	3.6844	3.64794	3.10393	3.43942	3.19286	3.17159	3.30561	3.46637	3.03491	3.01846	3.38605	3.41083	3.27007	3.05643	3.57441	3.31005	3.09107	2.7131	3.10731	2.95989	4.51102	4.51621	4.1475	4.17428	3.88772	4.53655
AT1G02350	-1.69136	-2.03649	-1.52329	-2.25433	-2.30197	-2.16516	-2.70542	-1.14646	-2.53344	-2.27188	-2.69433	-2.25738	-1.46645	-1.34973	-2.11302	-2.90906	-2.17598	-2.45389	-1.2652	-1.59025	-1.82319	-1.05624	-0.859719	-0.829337	-2.47656	-2.17103	-1.69182	-2.061	-2.58953	-2.43129	-2.35555	-1.89762	-2.27158	-2.88268	-2.09359	-2.43155	-1.28349	-3.46621	-2.26472	-1.74977	-1.68032	-1.19236	-0.989398	-0.820245	-0.379986	-0.406583	-0.843871	-1.11732
AT1G02360	4.9078	5.08203	4.79461	4.70193	4.45353	4.3322	4.80241	4.85766	4.90986	4.81141	4.56648	4.56478	4.8766	5.16973	4.5483	4.44603	4.81056	5.10371	5.18668	4.96947	4.59429	5.27411	5.22042	5.1651	4.136	4.23981	4.23092	4.07642	4.17721	3.83148	4.25232	4.02311	3.93822	3.75577	4.02885	3.90829	4.35168	3.62934	4.12655	3.66991	4.2105	4.14531	3.95522	3.95537	4.28562	4.28411	4.2541	4.60702
AT1G02370	3.2078	3.10734	3.31895	3.1256	3.31333	3.34009	3.29919	3.21039	2.98906	3.14566	2.99608	2.94215	2.49438	2.55149	2.89704	2.77419	2.61452	2.66577	2.39281	2.41402	2.54091	2.52227	2.35444	2.75179	3.01015	3.23485	3	3.24273	3.0015	3.21053	3.16137	3.12634	2.95021	3.12168	3.32094	3.29408	2.82303	2.96111	2.7989	2.87762	2.69908	2.75869	2.79237	2.71783	2.51328	2.49636	2.79936	2.52683
AT1G02380	-0.512948	-0.609109	-0.094389	-0.139277	-0.498973	-0.360524	-0.019478	-0.00578863	-0.293831	0.449644	0.00798296	-0.275672	0.773978	0.619217	0.522421	0.849585	0.939346	1.00786	1.37478	1.48368	1.38104	1.52638	1.82674	1.39735	0.183918	0.333544	0.526555	0.488764	0.214077	0.18941	0.49918	0.4391	0.408001	0.213101	0.231324	0.44269	0.920917	0.708569	0.995287	0.841628	0.73523	1.25756	2.2455	2.3694	1.74487	1.60941	2.25602	1.85655
AT1G02390	-0.227946	-0.647374	-0.676648	-0.44175	-1.2222	-0.694423	-1.20359	-1.14646	-1.06701	-1.28418	-0.820419	-0.794952	-1.05492	-1.19063	-1.08252	-1.29133	-1.11406	-1.14872	-1.4336	-0.755709	-1.11651	-1.50691	-1.38175	-0.63119	-1.17166	-1.78403	-1.63111	-0.925807	-1.77287	-2.83724	-1.8426	-2.43641	-2.3526	-1.9015	-1.51586	-1.38176	-1.40272	-1.601	-1.56374	-1.8794	-1.38381	-0.389978	-0.845967	-0.914275	-1.21803	-0.586259	-0.965059	-0.696907
AT1G02400	4.10554	4.87685	3.97783	4.15062	3.76079	4.18376	3.29369	3.61087	3.64481	3.46288	3.64634	3.77978	3.14454	3.15957	2.88663	3.11637	2.84372	3.10362	2.90646	2.88961	2.73966	3.04626	3.11696	3.05481	3.29913	3.83835	3.27646	3.38461	3.65512	3.26614	3.34669	3.16019	2.90953	2.92873	2.87236	2.77911	2.6831	2.35415	2.55135	2.25361	2.81551	2.72751	2.66032	2.76978	3.28866	2.71916	2.76484	3.3698
AT1G02405	-1.16589	-0.996658	-1.66857	-1.34822	-1.6333	-1.12964	-1.91231	-1.85911	-1.01675	-1.73215	-1.13141	-2.25738	-2.38666	-2.17911	-2.38843	-2.74337	-2.17598	-2.79426	-2.82599	-2.357	-3.61428	-2.54593	-2.54945	-3.2232	-2.20144	-2.46534	-1.3608	-2.85258	-1.96304	-2.11484	-2.62573	-4.99331	-2.73168	-1.99334	-2.43563	-2.43155	-4.79199	-2.32775	-3.37329	-3.8913	-2.28472	-8.15273	-2.88749	-2.45648	-2.95554	-3.69655	-2.33618	-2.24169
AT1G02410	3.75925	4.25313	3.93237	3.97374	3.99165	4.02842	3.89628	3.84905	3.77713	3.93257	3.94266	4.10341	3.73856	3.67693	3.65587	3.7002	3.68139	3.59987	3.50146	3.50685	3.49549	3.49566	3.59848	3.53646	3.95475	3.90432	3.8292	3.83861	3.84849	4.01917	3.52142	3.82307	3.72649	3.91108	3.79234	4.07181	3.57244	3.44865	3.47573	3.46319	3.47372	3.52475	3.49112	3.56679	3.49529	3.3639	3.32822	3.49879
AT1G02420	2.24226	2.13072	2.2837	2.00794	2.36312	2.11078	1.94894	2.04177	2.07038	2.13856	2.13162	2.26061	1.75981	1.84586	1.76191	1.44653	1.75907	1.79432	1.13991	1.51166	1.41163	1.48708	0.664768	1.46386	2.3504	2.33211	2.28488	2.0482	2.32965	2.17158	2.05598	1.99659	2.03493	2.24541	2.08407	2.18086	1.49668	1.5008	1.70404	2.0191	1.59326	1.57031	1.54222	0.720138	1.21623	1.29098	1.08968	1.16935
AT1G02430	-1.77286	-1.67855	-2.46389	-2.33537	-1.9662	-2.16516	-2.01776	-2.6165	-2.05642	-2.27188	-1.17546	-1.90163	-2.38666	-1.98249	-3.36213	-2.11811	-2.03378	-3.07597	-5.24156	-3.54517	-2.45699	-4.18125	-2.9978	-3.53334	-2.50101	-2.06367	-1.96401	-2.68673	-1.52768	-3.09305	-1.93162	-3.00945	-1.80452	-2.88268	-1.9955	-2.88077	-2.32908	-3.15553	-3.37329	-2.17987	-2.46201	-3.15802	-3.59966	-3.42892	-3.26767	-3.53148	-4.36876	-2.10636
AT1G02440	-8.15273	-2.82833	-4.38233	-3.23035	-1.363	-2.88704	-1.91231	-3.58117	-2.68219	-2.79156	-2.45838	-2.06777	-3.80043	-5.24401	-5.88641	-5.66447	-4.34047	-5.10354	-8.15273	-4.48717	-5.27423	-5.09209	-8.15273	-8.15273	-2.8168	-3.54851	-3.37107	-4.74671	-3.72181	-3.40421	-5.62957	-3.1198	-3.2473	-2.43348	-4.23875	-2.88077	-3.86398	-8.15273	-4.07565	-3.42753	-3.99216	-4.6552	-5.90605	-3.92028	-5.96095	-8.15273	-5.75813	-4.84881
AT1G02460	1.70876	1.42251	1.9186	1.51313	1.70412	2.20076	1.19998	0.396325	-0.0218843	0.381919	0.610788	0.641996	-0.863592	-1.01364	-0.690812	-1.07892	-1.84373	-0.887562	-1.4336	-1.59025	-0.803795	-2.00782	-1.50089	-1.33251	1.38303	1.03724	0.989867	1.14605	1.38157	1.08266	0.374749	0.468469	-0.00167314	0.492437	-0.301775	0.477366	-1.28349	-1.18982	-0.785763	-0.638716	-0.960935	-0.971623	-1.42638	-1.23989	-0.848745	-0.828784	-1.72368	-2.17244
AT1G02470	-0.584727	-0.996559	-0.728815	-1.01213	-0.641185	-0.563798	-0.730435	-0.343925	-0.418797	-0.740594	-0.609976	-0.467441	0.086134	-0.60953	-1.50765	-1.23412	-0.273866	-0.853833	0.337991	-0.0364367	0.260608	-0.874635	-0.252537	-0.416553	-1.01664	-1.13845	-0.34277	-0.671493	-0.737429	-1.056	-0.687533	-0.763607	-0.760358	-0.824096	-1.26664	-0.297643	-1.60234	-2.68307	-1.64532	-1.14991	-1.02917	-1.31684	-0.45908	0.197922	0.25742	-0.295267	-1.0519	-0.265413
AT1G02475	4.73807	5.24255	4.87482	5.01699	5.05657	5.15251	5.11662	4.85607	4.9693	4.9588	5.07472	5.1374	4.42316	4.43804	4.45101	4.49273	4.65266	4.49312	4.48667	4.29657	4.34962	4.23056	4.61332	4.11661	5.40552	5.37878	5.39892	5.47621	5.33399	5.45485	5.15081	5.31434	5.38444	5.20434	5.1675	5.31004	4.74168	4.84642	4.8597	4.86699	4.88773	4.83328	4.64987	5.01753	4.68846	4.54918	4.46916	4.57312
AT1G02500	8.73972	8.78912	8.56092	8.79528	8.63336	8.60552	8.78756	8.70737	8.69383	8.73207	8.79276	8.69193	8.63433	8.58951	8.73373	8.78538	8.73601	8.84702	8.61884	8.70815	8.50064	8.47807	8.76647	8.68358	8.92365	8.87779	8.90368	8.81256	8.92569	8.8101	8.89829	8.83785	8.76356	8.93161	9.00604	8.84746	8.88864	8.81566	8.82197	8.70909	8.83593	8.99661	8.90131	8.9501	8.67747	8.64344	8.82349	8.92579
AT1G02520	5.46721	5.19745	5.329	5.29112	4.98627	5.12231	5.29606	5.51085	5.39006	5.39917	5.3854	5.31183	5.14689	4.88035	4.99322	4.95414	4.79039	4.8989	4.56268	4.65516	4.44661	4.39462	4.02483	4.749	5.02258	4.92116	5.06349	5.06903	5.01076	4.60336	5.18436	5.18099	4.91065	4.49857	4.67975	5.21602	4.61077	4.47969	4.97746	5.24929	4.83189	4.60357	3.68813	3.01749	4.67513	4.53469	4.38797	4.11207
AT1G02530	-1.05979	-1.76005	-2.29707	-1.84536	-2.30197	-1.98726	-1.72205	-1.94543	-2.05642	-1.73215	-1.71083	-1.98155	-2.26334	-1.62708	-2.60641	-2.59477	-1.57385	-1.81195	-1.4336	-2.46192	-2.98496	-2.54593	-2.54945	-2.24706	-1.96997	-2.36042	-1.57284	-1.55207	-1.13527	-1.74141	-2.23733	-1.10918	-1.86267	-1.58336	-1.4494	-0.822143	-2.11033	-2.32775	-1.27696	-1.63084	-3.17985	-2.18082	-2.41282	-2.19809	-1.35016	-1.7467	-3.20749	-2.74522
AT1G02560	7.37778	7.59579	7.49815	7.53943	7.65482	7.60986	7.58845	7.34058	7.45618	7.46354	7.47324	7.61796	7.17194	7.18274	7.19704	7.25975	7.24853	7.2393	7.03066	6.89996	6.91849	6.96932	7.03144	6.78644	7.60618	7.51381	7.57714	7.59896	7.4454	7.61994	7.40232	7.40318	7.45607	7.48381	7.47463	7.51774	7.26495	7.26005	7.30747	7.37013	7.33174	7.23587	7.18308	7.20522	6.99455	6.92935	7.00989	6.95613
AT1G02570	0.695238	-0.431671	0.332083	0.11064	-1.01435	-0.360524	0.424782	0.59287	0.747358	0.959789	0.356173	-0.0179459	1.25856	1.23847	0.846332	0.810135	1.23463	1.4405	0.745492	0.731361	0.976912	0.845487	1.76997	1.37448	-1.0921	-0.899159	-0.900434	-1.41664	-0.827082	-0.749908	0.589934	-0.136605	0.491617	-0.590977	-0.189036	-0.86494	0.130982	-0.608714	0.0375819	0.189698	-0.181886	0.344328	0.686465	0.491726	0.162933	0.40993	0.540949	0.700733
AT1G02575	-2.39147	-2.66241	-2.37807	-3.39434	-3.58688	-4.39889	-3.85617	-2.61183	-3.812	-2.16672	-3.32778	-2.88141	-1.76801	-2.0369	-2.86328	-3.31146	-1.26485	-2.17869	-2.82599	-0.597903	-1.08201	-1.86537	-1.93194	-0.883438	-2.3789	-2.83547	-4.13962	-3.25546	-3.72181	-3.40421	-2.5533	-2.95478	-1.28387	-2.31024	-2.43563	-3.06809	-0.975544	-3.15553	-1.34349	-2.02182	-2.66417	-1.96172	-0.747039	-1.09519	-1.26074	-1.07502	-1.7968	-0.649082
AT1G02580	-0.824353	-0.811471	-0.897691	-0.76757	-1.05359	-0.764402	-0.9477	-0.786389	-0.706798	-0.740594	-0.776881	-0.688666	-0.694692	-0.335242	-0.964724	-1.03036	0.29859	-0.637525	0.487	-0.428831	0.260608	-0.38699	0.340177	-0.00320781	0.231079	0.0204138	0.00203352	0.137318	-0.573284	-0.407763	-0.329053	0.179776	-0.676703	-0.0327236	0.0130223	-0.268621	-0.50626	-0.608714	-0.0430532	-0.72748	0.192305	-0.323166	0.821535	0.387202	0.794115	0.42583	-0.0571681	1.05128
AT1G02610	3.91331	4.35584	3.81449	4.05845	3.98178	4.3284	4.38096	4.45195	4.27385	4.26181	4.18287	4.41408	4.32585	4.44941	4.3237	4.28327	4.66694	4.42269	4.56688	4.24121	4.50168	4.6056	4.53025	4.24936	4.08986	3.76364	3.95086	3.97639	3.9515	4.19414	4.18193	4.26092	4.80662	4.43172	4.39265	4.33904	4.65314	4.58799	4.62394	4.29098	4.61782	4.68594	4.51649	5.20346	4.60843	4.54747	4.36342	4.53202
AT1G02620	1.45502	1.76606	1.57566	1.62446	1.95705	1.65484	2.14797	2.30273	2.28594	1.91122	2.16732	2.2869	2.29811	2.52512	2.10053	2.09246	2.11641	2.35916	1.94627	1.58592	1.86581	2.15113	1.73744	1.68444	2.02421	1.71439	2.05938	1.68934	1.53338	2.65565	2.18871	2.09402	2.806	2.79098	2.55789	2.14325	2.77181	2.8393	2.84444	2.36155	2.59526	2.90521	1.94372	2.15753	1.97857	2.19613	1.9941	1.79737
AT1G02630	-3.49741	-4.18457	-8.15273	-4.342	-4.1417	-3.23894	-3.67273	-4.81484	-8.15273	-4.84359	-8.15273	-8.15273	-2.52151	-3.08459	-3.17602	-8.15273	-3.08151	-3.42638	-3.08186	-2.46192	-2.21346	-2.44113	-3.95786	-3.2232	-5.12384	-3.79973	-3.83567	-4.74671	-3.72181	-8.15273	-3.15885	-3.1198	-4.35828	-2.88268	-5.64398	-3.53661	-2.90136	-3.86269	-2.90295	-3.42753	-2.66417	-4.6552	-4.53948	-2.95918	-1.83964	-4.39035	-2.13315	-2.74602
AT1G02640	5.59303	5.62949	5.58011	5.37683	5.37245	6.08315	6.98943	6.56527	6.60388	6.59829	6.49684	6.37164	7.05108	7.14517	7.21547	7.14594	7.15699	7.16632	7.41477	7.53389	7.59491	7.6069	7.53691	7.4241	6.21036	6.91887	6.10528	6.12166	6.02516	6.13596	7.75453	6.82364	7.18762	7.38592	7.38298	7.26377	7.95111	7.85644	7.77157	7.83448	7.7462	7.78629	8.17187	8.03125	7.90622	7.99588	8.19838	8.05547
AT1G02650	-0.37929	-0.366387	-0.377006	-0.233227	0.110477	-0.800707	0.38396	0.481495	0.761828	0.216806	0.815931	0.759311	0.844226	1.15202	0.857037	1.33976	1.50897	1.26741	1.55437	1.75931	1.72101	1.54564	1.6974	1.09561	-0.328744	-0.257237	0.11269	0.0222247	-0.260652	-0.16779	0.734384	0.757309	0.831284	1.25149	1.24931	0.713854	1.91335	2.19885	2.00742	1.34813	1.94851	2.07024	2.4814	2.24441	1.70103	2.1151	1.89891	2.14467
AT1G02660	5.25617	5.78006	5.03941	5.48331	5.61308	5.71409	5.54982	5.75782	5.68066	5.53155	5.72678	5.68736	6.218	6.38972	6.17878	6.36077	6.40714	6.25883	6.72199	6.75305	6.90278	6.95161	6.61181	6.68669	4.91806	4.89557	4.87553	5.01813	4.92669	5.06873	5.24646	5.12503	5.548	5.53436	5.47804	5.2986	6.33207	6.40692	6.41958	6.00808	6.37196	6.567	6.80879	6.55248	6.70022	6.84843	6.54912	6.73085
AT1G02670	0.601343	0.424395	0.768239	1.08512	0.791224	0.301487	0.373572	0.577461	0.885909	0.813227	0.758563	0.641996	0.94996	0.732787	1.10171	0.913029	1.00673	0.951739	2.3738	1.87691	2.25406	1.98711	1.92247	1.79191	0.391917	0.537371	1.13676	0.58944	0.322285	0.693986	0.581908	0.249106	0.885286	0.312345	0.384921	0.623855	1.12867	1.20676	1.28678	1.00666	1.20501	1.42237	1.87304	1.76105	2.32393	2.29033	2.17229	1.89739
AT1G02680	2.50684	2.69441	2.70341	2.71487	2.78068	2.85702	2.82409	2.76358	2.74145	2.81106	2.79106	2.8628	3.16938	3.12972	3.00218	3.25745	3.24003	3.14591	3.48973	3.49814	3.51253	3.61136	3.75104	3.43235	2.58516	2.58816	2.76041	2.69983	2.76503	2.95115	2.61714	2.63716	2.79664	2.82162	2.79227	2.90863	3.31343	3.1461	3.12222	2.9344	3.36161	3.26142	3.59062	4.04633	3.3679	3.42845	3.41376	3.35961
AT1G02690	3.61852	3.03971	3.31895	3.39104	3.35321	3.38328	3.45665	3.2449	3.03446	3.40007	3.17165	3.06416	3.26211	3.29012	3.60147	3.25745	2.95453	3.28298	3.06104	2.92905	2.90144	2.91669	3.04123	2.99609	3.02361	3.22856	3.04022	3.24784	3.04636	2.92115	3.34585	2.96609	3.01422	3.2991	3.11676	3.23678	3.04955	3.01643	3.03979	3.40696	2.92999	2.8758	2.98203	2.59521	2.97333	3.02079	3.00964	2.66094
AT1G02700	-2.84096	-2.1418	-2.46389	-2.0354	-1.9662	-0.360524	-1.26719	-2.76039	-2.84805	-3.61174	-2.82855	-4.39353	-1.39997	-2.0369	-0.787538	-0.809452	-2.94792	-0.788652	-1.18784	-1.65099	-1.7673	-2.00782	-1.44009	0.58006	-2.28744	0.564274	-2.20824	-2.85258	-1.86483	-2.62004	1.04689	-2.67244	-1.6948	-2.56825	-1.51586	-1.73174	-1.92043	-1.42224	-1.64532	1.20357	-2.28472	-2.43927	-1.6465	-0.261257	-1.6574	-0.79154	1.65341	-1.02286
AT1G02705	-0.960959	-1.099	-1.23224	-0.608014	-0.765998	-1.27529	-1.33372	-1.77767	-2.68219	-2.38532	-1.91971	-2.47574	-1.53614	-1.01364	-0.855824	-0.582484	-2.03378	-0.788652	-0.853209	-1.13499	-0.861149	-0.683153	-0.225578	-0.498617	-1.4406	-2.08491	-2.12215	-1.871	-0.922677	-1.53722	-1.80007	-2.95478	-1.86267	-2.71692	-1.58552	-1.99141	-1.07107	-1.91909	-2.0267	-1.03215	-1.68032	-1.77154	-2.22355	-1.47046	-1.21803	-1.12048	-0.595341	-1.44464
AT1G02720	2.98087	2.81541	2.5504	2.56064	2.88035	2.87151	2.91285	2.817	2.71194	2.80137	2.82254	2.99361	2.96385	2.84515	2.88924	2.90478	2.80875	2.88383	2.64621	2.5073	2.51297	2.24835	2.63438	2.44659	2.52453	2.53134	2.30833	2.25095	2.3856	2.43079	2.71203	2.58112	2.61679	2.78408	2.69275	2.64064	2.60412	2.83491	2.60966	2.68758	2.50767	2.72751	2.44001	1.88835	2.25358	2.22368	2.16268	2.06088
AT1G02730	4.89905	4.27246	4.94942	4.60345	4.81459	4.9331	4.86872	4.73468	4.58571	4.58722	4.3242	4.30989	4.50676	4.35743	4.68901	4.60235	4.00763	4.28367	3.72295	3.69248	3.66505	3.60373	3.38578	3.91685	4.30127	4.17474	4.03062	4.21521	4.23234	4.05316	4.50392	4.1689	4.54883	4.36624	4.165	4.08733	3.96897	3.83235	3.91339	4.60983	3.89441	3.51983	3.16253	2.35436	3.78107	3.86735	3.58183	3.30299
AT1G02740	3.0536	2.90738	3.12684	2.92705	2.96381	2.83352	2.97945	3.09079	2.89813	2.75546	3.07339	3.05609	2.9607	2.85886	2.92529	2.91411	2.77532	2.84327	2.85255	2.7171	2.78245	2.94971	2.9189	2.80407	2.77049	2.87004	2.89036	2.90867	2.89338	3.0134	2.91556	2.91097	2.95863	2.94119	3.04076	2.98291	2.7957	2.86966	2.77949	2.54011	2.77607	2.88416	2.80587	3.28677	2.91935	2.90928	2.60377	2.89671
AT1G02750	3.09001	3.4303	3.21232	3.41136	3.33835	3.35054	3.46982	3.42125	3.31025	3.27497	3.50008	3.53697	3.53273	3.55728	3.56901	3.51773	3.57758	3.67256	3.90171	3.61882	3.71373	3.88771	3.7624	3.58956	3.23503	3.16917	3.25048	3.19304	3.28168	3.16005	3.11432	3.31977	3.47678	3.21697	3.28723	3.35103	3.292	3.28774	3.05924	3.22378	3.21078	3.4969	3.2609	3.63062	3.48078	3.3824	3.29342	3.36413
AT1G02770	-0.478355	-0.186583	-0.507624	0.0158028	-0.162303	0.138464	-0.306324	-0.204344	-0.418797	-0.263	0.139586	-0.467441	-0.406678	0.0624815	0.157013	-0.0355511	-0.417848	-0.196007	-1.04455	-0.483016	0.191773	0.032468	-0.508083	0.317704	1.39713	2.14249	1.28592	1.72658	1.53338	1.57623	1.66237	1.45201	1.33672	1.43005	1.41008	1.81755	1.47148	1.54447	1.42309	1.63596	1.37964	1.3216	2.35719	2.61218	1.64429	1.7675	2.08849	2.12418
AT1G02780	8.74434	8.68335	8.75522	8.67577	8.79814	8.6838	8.73755	8.52614	8.59604	8.58044	8.4565	8.55648	8.40377	8.42245	8.59625	8.5213	8.3239	8.29584	8.30473	8.32987	8.26369	8.39799	8.50123	8.27317	8.88183	8.91835	8.71439	8.78476	8.83285	8.92226	8.79818	8.7572	8.66057	8.90483	8.85945	8.88221	8.70823	8.6991	8.60829	8.67472	8.58413	8.38461	8.64421	9.19683	8.47476	8.4965	8.57607	8.58231
AT1G02800	-2.26816	-2.25542	-2.86963	-1.3909	-1.41316	-0.997349	-2.39012	-2.92603	-2.39861	-3.61174	-2.35345	-2.25738	-1.107	-2.33687	-0.571172	-1.23522	-2.6084	-2.67166	-1.96796	-3.54517	-2.64566	-2.08469	-2.54945	-1.76853	-1.25585	-1.85368	-2.39754	-2.53799	-0.874088	-2.26441	-1.80007	-2.67244	-1.45225	-1.5137	-1.81731	-1.58142	-1.92043	-2.1783	-1.15245	-0.923289	-2.46201	-2.43927	-1.97937	-2.25848	-0.8817	-1.42818	-1.5877	-1.92456
AT1G02810	4.25051	3.95891	3.99904	3.48698	3.37744	3.40735	3.87342	4.26652	3.97484	4.01872	3.35658	3.66109	3.463	3.7511	2.98507	2.86683	3.11009	3.53133	3.2114	3.12539	3.07393	3.30167	3.07287	3.20495	3.46941	3.13521	3.40343	3.27073	3.61313	3.08473	3.46695	3.24537	3.53284	3.03167	2.98178	3.24181	2.78209	2.23261	2.87402	2.69329	2.80673	2.95989	2.64213	1.65454	3.14676	2.96475	2.98804	2.77489
AT1G02816	3.67363	3.73736	3.61419	3.9185	3.7564	3.90537	4.07681	4.22378	4.40062	4.19679	4.36227	4.35401	4.54838	4.59443	4.5882	4.79737	4.89357	4.81614	4.97907	4.95999	4.91461	4.98657	5.21334	4.88467	3.98139	4.14276	3.88483	4.04728	3.84849	3.93388	4.19894	4.31447	4.09444	4.12139	4.18867	4.26297	4.73936	4.60356	4.81467	4.56706	4.80153	4.70909	4.98063	5.7161	4.89837	4.82849	4.89119	5.07725
AT1G02820	2.57842	4.19753	2.09026	2.82839	2.60911	2.77305	1.68909	1.5835	2.16051	1.75272	2.62523	2.51162	0.218979	0.702689	0.224708	0.594872	1.3494	0.668101	-0.0497847	0.527208	0.737116	-0.0231896	0.391263	-0.0643875	3.39025	2.99409	2.77451	2.86592	3.52075	3.03757	1.52274	2.30408	1.81138	2.20982	2.46188	2.55394	1.56182	1.90426	1.49148	0.157011	1.45024	1.63894	1.64901	2.00854	0.55648	0.393853	0.245611	1.43645
AT1G02840	6.49979	6.45619	6.60694	6.49203	6.65682	6.22398	6.56497	6.57776	6.72443	6.56902	6.64232	6.5328	7.20113	7.23293	7.24462	7.33706	7.17565	6.93446	7.60762	7.74328	7.80932	7.84905	7.72205	7.61393	6.52807	6.71236	6.63404	6.47622	6.61355	6.74129	6.78011	6.64253	6.65754	6.86947	6.7809	6.84442	7.40867	7.53041	7.35185	7.2429	7.35238	7.44457	7.53993	7.92619	7.5198	7.56256	7.73827	7.56055
AT1G02850	5.40007	5.86662	5.52479	5.85465	5.84506	6.03568	5.83651	5.8278	6.11104	5.97065	6.22833	6.41103	6.53262	6.41022	6.51526	6.94219	6.91125	6.71819	6.84422	7.01311	6.79038	6.64397	6.60007	6.70485	6.47046	6.73321	6.58418	6.59372	6.48395	6.40372	6.51339	6.8708	6.27824	6.15499	6.35838	6.64645	6.51908	6.66436	6.85214	7.23595	6.89378	6.92385	6.87075	7.15992	6.79136	6.62496	7.13622	6.83058
AT1G02860	4.70136	5.19553	4.59156	4.96212	4.92934	5.10117	4.69021	4.68431	4.84478	4.66585	4.91716	4.99926	4.7226	4.79675	4.67092	4.88383	5.12252	4.76686	5.33495	5.27976	5.40871	5.3284	5.42427	5.17919	4.9039	5.19053	4.917	5.09062	5.02604	4.97902	4.74274	4.75673	4.89985	4.82932	4.97903	4.72274	5.08277	4.84751	4.83454	4.60988	4.94347	4.94917	5.47079	5.65044	5.12834	5.17056	5.17011	5.46103
AT1G02870	3.48464	3.03367	3.55951	3.41291	3.66994	3.58494	3.70031	3.44901	3.41466	3.40221	3.20806	3.3931	3.25181	3.25429	3.62932	3.41258	3.30672	3.38736	3.40799	2.84906	3.10981	3.17137	3.34964	3.20171	3.15984	3.33784	3.41812	3.30806	3.42449	3.18552	3.63718	3.47252	3.55357	3.71282	3.51441	3.62109	3.32051	3.51326	3.29891	3.57258	3.45042	3.36129	3.3806	3.70564	3.0884	3.05442	3.2258	3.09245
AT1G02880	4.25471	4.34735	4.07327	4.23294	4.12441	4.16741	4.0712	4.11736	4.13487	4.07072	4.07427	4.19766	3.84175	3.87435	3.65281	3.84084	3.68932	3.92066	3.90392	3.81823	3.55444	3.68412	3.80855	3.78215	3.71727	3.59428	3.79641	3.77426	3.86647	3.83378	3.54223	3.65921	3.61126	3.27248	3.50606	3.4306	3.2944	2.90777	3.39641	3.38596	3.48599	3.49227	3.24896	3.31424	3.43812	3.12186	3.48297	3.33008
AT1G02890	7.07721	7.14449	7.05067	7.08863	7.08027	7.21076	7.16657	7.07511	7.03553	7.03265	7.11822	7.09724	7.07282	7.07154	7.00113	7.12817	7.06908	7.17481	7.17931	7.15498	7.18564	7.15317	6.78243	7.24031	7.01588	7.07884	7.12749	7.04642	7.03803	6.99742	7.11303	7.09423	7.11408	6.92657	7.02986	7.15801	6.95511	7.06969	7.12261	7.09549	7.13615	7.1558	7.03041	6.22286	7.0725	7.14389	7.10598	7.031
AT1G02900	5.421	5.28447	5.47197	5.34182	4.84048	5.18942	5.61042	5.61904	5.66824	5.68432	5.42868	5.21074	5.57333	5.72858	5.42456	5.20604	5.53752	5.6199	5.28069	5.43116	5.16385	5.21722	5.4901	5.38271	5.16677	5.08815	5.27904	4.96381	5.37536	5.07944	5.41277	5.46678	5.35889	5.08943	5.21566	5.37084	5.44598	4.99113	5.1851	4.62042	5.36931	5.23494	4.83822	5.11213	5.28417	4.93401	4.84236	5.31007
AT1G02910	5.47202	5.80817	5.64497	5.68801	5.78282	5.5176	5.607	5.39479	5.54081	5.50657	5.6391	5.5983	5.14342	5.26231	5.06008	5.09142	5.14134	4.92277	4.74018	4.84328	4.89625	4.89155	4.78547	4.65842	5.87503	5.69319	5.84128	5.69532	5.78277	5.78434	5.52397	5.62558	5.58669	5.65838	5.65855	5.82612	5.33651	5.46473	5.33288	5.2261	5.43472	5.36852	5.01725	5.3673	4.98604	4.9116	4.85654	4.95369
AT1G02920	6.05385	6.57848	5.90341	6.50846	6.31031	6.37758	6.02608	5.97833	6.33163	6.04301	6.52789	6.51174	5.62611	5.50195	5.69843	5.70297	6.01539	5.78453	5.51081	6.09411	5.49051	5.57175	5.71486	4.99186	5.59407	5.20891	5.53651	5.68218	5.62611	5.51613	5.06588	5.86218	5.28046	5.55477	5.57642	5.69702	5.60339	5.25403	5.87218	5.14779	5.90562	5.81795	5.29746	5.30798	5.06883	5.07901	4.81271	5.0345
AT1G02930	6.53537	7.42038	6.51729	7.135	7.05417	7.51418	6.51563	6.22777	6.68796	6.37998	6.9092	6.93715	5.56695	5.47012	5.35663	5.43753	5.82295	5.49199	4.73523	5.40425	5.01441	5.08252	5.18696	4.15857	6.36503	5.92835	6.08118	6.2178	6.46392	6.0639	5.35917	6.3668	5.42419	5.74716	5.79769	6.15772	5.72079	5.49774	5.92536	5.19397	6.06599	5.81528	5.24804	5.36574	4.8272	4.72221	4.58987	4.80552
AT1G02940	-1.95112	-0.768664	-2.46389	-1.52708	-1.46512	-0.595434	-1.86234	-2.47715	-1.28763	-1.17814	-1.77715	-1.9002	-2.67028	-1.48175	-2.72914	-3.56446	-2.17598	-3.42638	-2.82599	-2.83207	-2.64566	-3.41386	-2.31302	-3.92894	-1.59655	-3.33462	-2.29979	-0.836193	-0.97296	-1.056	-2.62573	-1.34427	-2.73168	-2.09144	-2.19884	-1.51175	-1.92043	-3.46621	-1.64532	-3.42753	-2.89934	-3.15802	-2.7534	-2.14013	-2.69907	-3.69655	-4.36876	-2.31443
AT1G02950	1.98771	1.19271	1.87266	1.55308	1.7842	1.62777	2.16313	1.90663	1.50048	1.94094	1.56296	1.39656	2.32784	1.94346	2.02184	1.82197	1.6261	2.09991	2.16848	1.68139	1.75003	2.02418	2.20405	1.90794	0.880176	1.0588	1.45649	1.06695	1.13087	0.90137	1.78268	1.43723	1.74964	1.80881	1.27902	0.966642	1.67655	1.15135	1.39276	1.83506	1.64891	1.21323	1.15573	1.9497	1.60914	1.75496	1.41518	1.19627
AT1G02960	3.63835	3.56401	3.86357	3.7139	3.80657	3.63676	3.86056	4.01022	3.89995	3.92367	3.87274	4.09723	4.42201	4.42658	4.4061	4.29221	4.60105	4.33027	4.76099	4.59836	4.74991	4.78329	4.67814	4.56935	3.38157	3.54305	3.6679	3.67107	3.59598	3.73624	3.78861	3.89921	3.88509	3.63635	3.69051	3.56565	4.03635	4.35187	4.21733	4.03625	4.25869	4.2693	4.35568	4.48604	4.3571	4.18366	4.25749	4.21014
AT1G02970	1.19056	0.205702	0.786937	0.724345	1.14326	0.790609	0.803389	0.895625	0.747358	0.620994	0.309	0.307243	0.653942	0.723184	0.481495	0.431157	-0.27095	0.559645	0.257328	-0.184785	-0.289065	0.235828	0.155511	0.268934	0.880176	0.703415	0.793439	0.945858	0.605353	0.753565	0.755926	0.580305	0.456374	0.558618	0.738505	0.576659	-0.205964	0.480283	-0.015671	0.723813	-0.0169238	-0.971623	-0.175599	-0.186016	0.373084	-0.0580884	0.0716627	0.0318857
AT1G02980	-3.80509	-2.37875	-2.29707	-2.61001	-5.89551	-1.17657	-2.19196	-2.24049	-3.25097	-3.61174	-2.57153	-2.36243	-4.19211	-2.951	-1.88185	-0.385989	-2.94792	-1.14872	-1.73	-2.00021	-1.7673	-2.34343	-2.10993	-1.12275	-4.21504	-1.78416	-3.02021	-2.68673	-2.94341	-2.26441	-3.39165	-2.33146	-3.2473	-3.28531	-4.77664	-3.53661	-4.25462	-3.86269	-4.07565	-2.35738	-3.99216	-3.15802	-2.63072	-2.60539	-2.20629	-1.81981	-1.87383	-2.74602
AT1G02990	4.7851	5.02945	4.75123	4.93792	4.77264	4.97533	4.65633	4.87744	4.77678	4.82414	4.86035	4.91029	4.43459	4.52159	4.46677	4.44168	4.54968	4.47995	4.34893	4.33717	4.35041	4.31175	3.85478	4.38288	4.8167	4.94311	4.83677	5.00227	4.85102	4.7904	4.80268	4.93561	4.82818	4.59239	4.70162	4.78029	4.3013	4.54564	4.44976	4.62709	4.53164	4.61852	4.5833	3.51812	4.48621	4.47141	4.49428	4.42786
AT1G03000	4.63519	4.84275	4.67987	4.79708	4.87348	4.82258	4.67123	4.68706	4.73539	4.74717	4.83094	4.84115	4.83037	4.83771	4.80994	4.77193	4.84089	4.7457	4.90485	4.96884	5.06991	5.02595	4.7958	4.84571	5.35349	5.3248	5.28758	5.24039	5.25968	5.37044	5.18694	5.21604	5.2811	5.32687	5.3068	5.39667	5.2112	5.44327	5.29443	5.28896	5.30134	5.334	5.454	4.47797	5.38928	5.36279	5.35817	5.29613
AT1G03010	0.235086	-0.30396	-0.0605676	-0.176126	-0.472139	-0.473203	-0.392352	0.59287	0.385651	0.606231	0.34062	-0.438435	0.397794	1.00357	0.600945	0.769575	0.973432	1.14763	0.76508	1.0598	1.07191	1.48708	1.17283	1.06737	-0.472464	-0.432302	-0.160092	-0.156086	-0.0570958	-0.0274576	0.393195	0.1255	0.570651	0.682513	0.540174	0.173368	1.19176	0.854491	0.558502	0.701319	0.909381	1.04639	1.39836	0.917282	0.961394	1.11627	0.973555	1.26607
AT1G03020	-3.24394	-2.03649	-2.07824	-2.10475	-1.8237	-1.27529	-1.81404	-2.47715	-4.7425	-2.9571	-5.01318	-3.23334	-2.67028	-2.6115	-2.19911	-3.09627	-4.72167	-2.79426	-4.3408	-3.33126	-4.75619	-3.87783	-3.18467	-3.53334	-1.59655	-3.14838	-2.61549	-2.061	-0.781559	-1.44503	-2.18167	-2.80671	-1.54444	-1.20836	-1.9955	-2.0895	-2.73565	-1.18982	-3.68214	-2.09868	-3.52997	-1.96172	-3.38607	-2.38742	-3.26767	-3.23002	-4.36876	-2.24169
AT1G03030	3.45587	3.3741	3.49416	3.4781	3.62732	3.43883	3.5891	3.61465	3.74107	3.62545	3.61598	3.82257	3.75324	3.8889	3.77629	3.83571	4.03005	3.77583	4.02259	3.86697	3.89679	3.89902	4.01401	3.64077	3.40917	3.34173	3.55321	3.50524	3.23845	3.55555	3.54119	3.72152	3.65575	3.47003	3.66824	3.64596	3.758	3.76011	3.78493	3.70287	3.82605	3.82971	3.73595	4.14288	3.92379	3.81699	3.69783	3.9546
AT1G03040	5.08684	5.18316	5.08725	5.14582	5.27361	5.26008	5.2151	5.00158	5.05765	5.09985	5.08641	5.0926	4.91051	4.87586	5.04766	4.94506	4.85071	4.91993	5.0346	4.98682	4.91007	4.9497	4.90674	4.84467	5.15762	5.30891	5.11812	5.12798	5.20772	5.1458	5.06906	5.11744	4.95604	5.0824	5.03742	5.09974	4.86052	4.9125	4.95448	5.02708	4.99161	4.88187	5.01712	4.97788	4.92979	4.89813	5.10374	4.94432
AT1G03055	0.649047	2.41693	0.488768	0.971788	1.26788	1.93978	0.16049	-0.434654	-0.418797	-0.0146063	0.557963	0.614577	-1.53614	-1.73279	-2.19911	-2.22334	-3.22876	-2.26472	-2.60774	-2.1676	-1.71349	-1.45496	-2.4264	-2.24706	2.389	2.22489	1.73545	1.99425	2.50061	2.02616	0.605839	1.13238	0.592459	0.988885	0.950243	1.59088	-1.22739	-0.561657	-1.64532	-1.46903	-1.52446	-0.971623	-1.10718	-1.20977	-1.21803	-1.54729	-1.19284	-0.746372
AT1G03060	6.63435	6.69212	6.61955	6.65634	6.68172	6.67947	6.4793	6.7484	6.67919	6.61705	6.77081	6.68671	6.77739	6.71776	6.49151	6.71579	6.7424	6.84268	6.81006	6.80779	6.87484	6.63509	5.60464	6.75829	6.41005	6.51126	6.67342	6.56215	6.54039	6.2316	6.59695	6.53703	6.59189	6.19106	6.32258	6.40288	6.01417	6.59467	6.46475	6.72254	6.45685	6.63005	6.40993	4.40759	6.4747	6.69177	6.6076	6.12954
AT1G03070	-1.85924	-1.26757	-1.6185	-1.08034	-1.57504	-0.694423	-1.14267	-1.94543	-0.555623	-1.58936	-1.47238	-0.870426	-0.776672	-0.609505	-1.30608	-0.0355511	-0.977556	-0.757133	-1.34694	-0.0356064	-0.26952	0.0141531	0.305086	-0.161315	-0.876801	-0.63146	-1.75521	-0.925807	-1.96304	-1.35838	-0.630653	-1.19863	-1.49761	-1.58336	-1.10445	-3.28341	-0.378549	-1.26321	-1.09401	-0.353259	-0.688469	-0.971623	-0.241398	-0.245891	-0.403723	0.344519	-0.383399	0.274387
AT1G03080	6.68816	6.82763	6.80172	6.86923	6.73284	6.86988	6.65879	6.9576	6.9507	6.88127	6.96759	6.93305	7.06628	7.1138	6.90975	7.12157	7.26754	7.20916	7.46631	7.5074	7.5219	7.43089	6.58607	7.4414	6.64332	6.83787	6.7935	6.84561	6.88275	6.64706	6.77717	6.9432	6.77163	6.56667	6.57541	6.70079	6.83181	7.05028	7.16366	7.0667	7.08057	7.2026	7.27065	6.41106	7.27609	7.4186	7.37868	7.22202
AT1G03090	7.6315	7.89083	7.69021	8.16252	8.31684	7.88993	7.9565	8.19266	8.29625	8.14653	8.57601	8.59768	9.28431	9.41002	9.22098	9.44527	9.5747	9.37947	9.96282	9.82707	10.0463	10.306	9.90632	9.80018	7.63596	8.00269	8.00164	7.93824	7.55055	7.96694	8.00214	7.97667	8.15368	8.22685	8.23652	7.901	9.37242	9.28029	9.3588	8.93763	9.33495	9.46512	9.60287	9.08081	9.57475	9.71779	9.78357	9.67452
AT1G03100	1.5586	0.614259	1.47548	1.2046	1.20276	1.29081	1.53434	1.37672	1.41151	1.33591	1.20756	1.26167	1.11818	0.865492	1.40139	1.15267	0.939346	0.608857	-0.0497847	0.20616	0.0895308	-0.00439744	0.0744743	0.268934	1.34065	1.25928	1.16273	1.48718	1.17773	1.03543	1.36347	1.37656	1.38125	1.47358	1.51366	1.52693	0.993542	1.19311	1.2421	1.24924	1.07292	0.606697	0.744289	0.735702	1.00712	0.835962	0.0920589	0.335096
AT1G03106	-2.26816	-4.18457	-2.55513	-2.51254	-2.61766	-0.0237154	-2.70542	-3.32828	-3.03549	-1.89063	-2.25565	-1.55069	-4.73147	-2.71604	-0.659959	-0.241203	-2.17598	0.00118755	-2.60875	-2.46192	-3.11846	-3.06334	-2.01819	0.476477	-2.47656	1.20048	-2.04092	-1.41664	-2.18215	-1.12586	1.05715	-2.05586	-1.98653	-0.824096	-1.58552	-1.26253	-1.28349	-3.15553	-2.14122	2.9746	-1.42919	-2.75434	-1.42638	-1.40074	-2.29229	-3.44451	2.5045	-1.71309
AT1G03110	3.63836	3.30565	3.53345	3.38156	3.56384	3.43575	3.41389	3.22281	3.27789	3.43181	3.19298	3.22878	2.58333	2.69781	2.96058	2.58458	2.60096	2.59725	1.8394	1.78246	1.73116	1.83367	2.00131	1.80907	3.52099	3.6345	3.52347	3.54122	3.54552	3.63427	3.75709	3.56549	3.49716	3.61123	3.66637	3.63832	2.85862	3.139	2.97302	3.13426	3.05883	2.87707	2.49157	2.48212	2.29103	2.31615	2.46984	2.37608
AT1G03120	-1.95112	-2.66241	-3.27237	-2.71455	-2.61766	-2.16516	-1.96407	-3.88801	-3.03549	-2.16672	-3.54171	-2.36243	-1.46645	-2.51403	-2.60641	-1.54051	-2.94792	-2.35621	-2.10348	-1.85024	-1.88134	-2.16589	-2.2079	-1.33251	-2.95074	-1.71784	-2.04092	-2.40317	-4.11473	-2.43129	-1.67951	-2.33146	-1.92327	-3.53849	-2.88481	-2.715	-3.08861	-2.90005	-2.14122	-1.94885	-2.37064	-2.43927	-2.88749	-3.57487	-1.44548	-1.42818	-0.500673	-1.76313
AT1G03130	8.36217	8.88104	8.46246	8.4523	8.55246	8.62557	8.01904	7.71256	7.71145	7.81659	7.68685	7.82437	8.0886	8.04483	7.86775	7.8563	7.67336	8.02276	8.35166	8.13849	8.14764	8.29055	8.45339	8.1684	8.65954	8.69382	8.70515	8.61656	8.67129	8.71181	8.05127	7.89066	8.37702	8.17801	8.01456	8.00082	8.54699	8.51659	8.75088	8.45449	8.71971	8.65852	8.93569	8.95254	8.86396	8.75506	8.79127	8.56065
AT1G03140	5.83735	6.07853	5.89247	5.98861	5.99845	5.86802	5.81035	5.91461	6.06941	5.96463	6.02123	6.08197	6.42528	6.48817	6.37968	6.42977	6.37629	6.33243	6.70434	6.72635	6.79948	6.93545	6.66583	6.69017	5.85605	6.02845	5.92867	5.86414	5.8587	6.05885	5.81998	5.80168	5.97036	6.13007	6.04109	5.8115	6.54794	6.35859	6.46626	6.17515	6.41934	6.38977	6.608	7.01642	6.60288	6.65872	6.73431	6.72746
AT1G03150	3.57182	3.81153	3.69312	3.83595	3.90837	3.75046	3.65063	3.73053	3.68712	3.61073	3.69302	3.83153	3.60128	3.68464	3.53774	3.75144	3.76038	3.66096	3.95811	3.81823	3.95817	4.14923	4.06865	3.69205	3.7419	3.78503	3.81153	3.88217	3.73951	3.83608	3.59778	3.76063	3.8033	3.69798	3.77285	3.71115	3.8998	3.8213	3.81698	3.61531	3.86411	3.67905	3.77246	4.72098	4.08064	4.07629	4.02797	3.95395
AT1G03160	5.46888	5.6388	5.47701	5.50757	5.58485	5.56201	5.56102	5.32275	5.27309	5.45225	5.39437	5.46553	5.23385	5.25904	5.21166	5.30786	5.15352	5.23637	5.11216	5.13994	5.1316	5.23561	4.91912	5.07311	4.65312	4.47145	4.62264	4.61833	4.74516	4.63274	4.57116	4.50124	4.65884	4.52881	4.44599	4.74359	4.40267	4.75992	4.62396	4.65954	4.70047	4.69879	4.65758	4.01239	4.5739	4.61317	4.62513	4.36313
AT1G03165	-4.73592	-5.59603	-3.62101	-2.71455	-5.05488	-8.15273	-4.98385	-4.81484	-8.15273	-5.70491	-5.85811	-4.00538	-4.19211	-8.15273	-4.51665	-3.09627	-4.03923	-3.89017	-8.15273	-4.10084	-6.09029	-3.87783	-5.73901	-3.92894	-8.15273	-2.83547	-5.05292	-3.04	-3.72181	-3.40421	-3.52384	-3.49438	-3.10012	-4.77466	-5.64398	-3.06809	-2.43123	-1.80509	-2.71822	-3.07713	-4.29406	-2.75434	-3.03533	-2.52902	-2.48139	-3.69655	-2.85537	-3.5571
AT1G03170	-0.512948	-1.32844	0.0363848	-0.583057	-0.183912	-0.333677	-1.47676	-0.708846	-0.451806	-1.17814	-0.855819	-0.621923	-0.956087	-1.39241	-0.821277	-0.729762	-0.332084	-0.474871	0.311619	-0.0155007	0.313404	-0.100906	-1.16944	-0.301596	-0.375078	-0.432302	0.00203352	0.159274	0.145029	-0.282793	-1.16595	-0.72986	-0.290052	-0.824096	-0.705007	-0.909046	-0.885951	-0.19561	-0.740232	-0.353259	-0.531773	-0.0831336	0.341543	0.117041	0.0968034	-0.0803737	0.00868489	-0.493175
AT1G03180	1.1469	1.78773	1.31082	1.31494	1.41887	1.34166	1.4026	1.01471	1.30685	1.38863	1.42227	1.54207	0.573508	0.944778	0.769071	0.887985	0.886657	0.584461	1.16962	1.06924	0.909921	0.737992	1.12332	0.713615	1.46422	1.33153	1.45649	1.44312	1.58643	1.37595	1.13594	1.1864	1.49561	1.02445	1.24931	1.06111	0.844442	1.07896	0.868763	1.11274	0.909372	1.12027	0.81075	1.2936	1.25464	1.00425	0.894474	1.0588
AT1G03190	3.46922	3.24165	3.37409	3.30508	3.37004	3.33622	3.25035	3.25718	3.33948	3.30956	3.16014	3.47543	3.25954	3.23686	3.32096	3.37023	3.35115	3.28488	3.24317	3.35876	3.33079	3.31295	3.03856	3.46789	3.17805	3.23276	3.20124	3.11953	3.20177	2.87718	3.13283	2.96538	3.09091	3.04006	2.86258	3.10713	2.70849	2.94898	3.0816	3.17971	2.998	3.04455	2.89791	2.62477	3.05178	2.98904	3.25775	2.95783
AT1G03200	0.444007	-0.0780687	0.841611	0.59918	0.938547	0.545136	0.521957	0.886422	0.873371	1.11864	1.19054	0.814201	1.41559	1.43074	1.76679	1.86386	1.95331	1.81542	2.23237	2.10253	1.81692	2.06607	1.61662	1.9433	-0.0700644	0.359717	0.400195	0.799679	0.27997	-0.0274576	0.694639	0.765436	0.667423	0.3314	0.333606	0.544364	1.36652	1.63017	1.21445	1.59589	1.5331	1.7103	1.64879	1.40499	1.81346	1.67342	2.06181	1.80177
AT1G03210	3.70295	3.23914	3.64917	3.70274	3.62338	3.13082	3.96968	4.27685	4.4303	4.20327	4.19739	4.17202	4.40827	4.49519	4.17542	4.42745	4.72651	4.39836	4.48375	4.53569	4.39753	4.57611	4.70209	4.31536	3.70775	3.6492	4.08515	3.79944	3.74535	3.98437	4.31484	4.49595	4.42878	4.27199	4.37831	4.1451	4.73198	4.80297	4.67143	4.43842	4.77825	4.9267	4.49175	4.92839	4.42856	4.35394	4.36119	4.52954
AT1G03220	7.79543	8.08107	7.48481	7.88163	7.66075	8.14187	7.79195	7.76169	8.0125	7.8663	8.18382	7.94362	8.3595	8.49352	8.10541	8.37432	8.41322	8.65024	8.83574	8.88063	8.71372	9.01841	8.98471	8.92681	7.34274	8.09718	7.1932	7.39279	7.36054	6.99261	7.87431	7.37853	7.10981	7.17292	7.42516	7.45086	7.94178	7.47814	7.97163	7.62671	7.97313	8.02567	8.37964	7.79853	8.38589	8.37517	8.3121	8.65953
AT1G03230	5.32593	5.26013	5.17468	5.22218	5.31968	5.35849	5.4992	5.12186	5.33879	5.32504	5.44337	5.21588	5.24688	5.19111	5.506	5.45137	5.14185	5.48565	5.12927	5.3244	5.35265	5.25985	5.4927	5.34718	5.00403	5.40645	4.66106	4.85724	4.97771	4.95172	5.76547	4.95	4.78209	5.22556	5.3074	5.26319	5.27392	5.11342	5.20343	5.75783	5.14317	5.06295	5.25365	4.59522	5.28837	5.13786	5.41858	5.23292
AT1G03240	-3.24394	-3.23141	-4.76212	-3.08311	-3.02236	-2.88704	-2.53925	-2.24049	-1.62141	-2.64307	-2.57153	-3.04667	-1.39984	-2.10618	-1.40213	-2.59477	-2.33376	-2.26729	-1.84396	-1.27133	-1.51633	-1.56086	-1.18213	-1.18471	-3.91207	-2.83547	-3.1885	-2.39572	-2.18215	-4.35151	-2.02656	-2.55066	-1.92327	-2.43348	-2.88481	-3.2862	-1.83535	-1.91353	-1.98277	-2.02625	-1.68038	-2.18082	-1.70449	-3.17083	-1.44553	-1.98026	-1.58485	-1.71073
AT1G03250	4.78652	4.84102	4.76956	4.80372	4.81391	4.75071	4.6441	4.55575	4.62298	4.60955	4.60618	4.50639	4.01011	4.05296	4.1019	4.02455	4.05315	3.88972	3.66418	3.63799	3.82928	3.74924	3.83875	3.65744	4.64229	4.47418	4.57275	4.49988	4.62353	4.82089	4.21475	4.4403	4.36885	4.57351	4.5068	4.39792	4.06337	3.96685	3.95377	3.73642	3.88053	3.77366	3.72811	3.99875	3.61234	3.64937	3.32392	3.63903
AT1G03260	3.48245	3.49321	3.48989	3.57414	3.54024	3.21164	3.55397	3.49479	3.57492	3.58084	3.68381	3.57836	3.32028	3.37368	3.33443	3.28409	3.33322	3.3712	2.85712	3.10695	3.23312	3.09364	3.27911	3.17549	3.55993	3.62177	3.60461	3.50738	3.66748	3.63162	3.51321	3.64481	3.50004	3.69454	3.6997	3.64421	3.43141	3.51326	3.29891	3.23821	3.4768	3.4969	3.32862	3.30253	3.16099	3.13642	3.17651	3.3567
AT1G03270	0.852978	0.513805	0.786937	0.461924	0.49744	0.368397	0.414684	0.577476	0.440647	0.620994	0.103178	0.163284	0.816536	0.87452	0.857037	0.913029	0.654252	0.758106	1.07861	0.581018	0.803213	1.03907	0.692189	0.801968	-0.0218469	0.0397125	-0.0767529	0.284427	0.258339	0.273223	0.165326	0.315257	0.306101	0.312345	0.507089	0.235463	0.473303	0.181561	0.680705	0.73493	0.439531	0.023398	0.183311	0.656148	0.113622	0.672328	0.940192	0.438323
AT1G03280	5.06565	5.17428	5.17734	5.1648	5.16908	5.05565	5.24965	5.11521	5.24568	5.20952	5.24419	5.24052	5.263	5.40169	5.28754	5.21959	5.30885	5.22297	5.34637	5.29899	5.35068	5.39361	5.0854	5.29941	4.91237	5.02588	4.98251	5.00909	4.91708	5.04309	4.95062	5.00865	4.96342	5.02064	5.00148	5.0823	5.22152	5.203	5.17076	4.9916	5.22829	5.23632	5.12398	5.34385	5.12212	5.0787	5.11091	5.09437
AT1G03290	4.55338	4.60099	4.51442	4.77837	4.81731	4.72061	4.73107	5.00877	4.96474	4.85977	5.08964	5.16096	5.26033	5.38294	5.15694	5.3621	5.56956	5.39308	5.82127	5.75064	5.84745	5.98296	5.64335	5.67421	4.42873	4.47595	4.78165	4.78764	4.54307	4.69232	4.56355	4.86076	4.76862	4.74224	4.72849	4.60267	5.30611	5.2081	5.35156	5.16345	5.38643	5.54398	5.75478	5.8559	5.77291	5.75001	5.80314	5.74886
AT1G03300	1.11328	0.879436	1.42265	0.954845	1.3678	1.14573	1.44786	1.28493	1.44559	1.50462	1.40742	1.22144	2.05711	2.31481	2.24609	2.21162	2.29212	2.35841	2.62493	2.41031	2.71536	2.59184	2.18624	2.33256	1.74439	1.50818	1.35509	1.61978	1.52448	1.54284	1.80007	1.55827	1.7737	1.91998	1.93033	1.84276	2.24971	2.3905	2.23535	2.13365	2.18145	2.17795	2.81669	2.46354	2.39444	2.60509	2.67981	2.68912
AT1G03310	4.38459	4.22294	4.31145	4.27505	4.36341	4.70775	4.35564	4.11869	4.00252	4.18938	3.96819	4.07477	3.86897	3.73756	3.98109	4.05125	3.6856	3.82481	3.75514	3.76728	3.55699	3.50553	3.45617	3.78215	4.49195	4.32191	4.36272	4.41105	4.48954	4.44522	4.31776	4.30839	4.28226	4.03249	4.03043	4.38998	3.76626	3.99856	3.80046	4.2682	3.79185	3.75445	3.97931	3.46659	3.75718	3.84682	4.10902	3.76573
AT1G03320	-3.24394	-4.72416	-3.62101	-5.24269	-2.61766	-4.93135	-4.31252	-3.58117	-5.61281	-3.14413	-3.54171	-2.88141	-4.19211	-4.34341	-3.17602	-3.56446	-2.94792	-2.79426	-3.08186	-3.79642	-4.75619	-3.22798	-2.9978	-8.15273	-2.5813	-3.54851	-1.891	-3.50885	-3.41333	-3.09305	-3.15885	-3.1198	-2.84435	-2.56825	-3.84784	-2.715	-4.79199	-2.68307	-2.39979	-1.37043	-2.28472	-2.43927	-3.85045	-3.42892	-1.097	-2.59535	-3.98015	-3.71241
AT1G03330	4.04442	4.06033	3.93447	4.07029	4.09051	3.88552	4.1497	4.06036	4.07673	4.03947	3.99452	4.14813	3.9357	4.11902	4.05965	3.92219	4.06178	3.92292	4.22002	4.0614	4.00205	4.07717	4.28782	3.98449	3.83435	3.78217	3.85992	3.91319	3.79315	4.02268	3.82874	3.90187	3.94671	3.86115	3.88977	3.7963	3.84688	3.80286	3.80046	3.77463	3.93114	3.71112	3.82037	4.91341	3.91782	3.83496	3.8236	3.89737
AT1G03340	1.14691	1.38508	1.19659	1.21886	1.2438	1.34997	0.763963	0.806003	0.268939	0.67858	0.758563	0.957829	0.556869	0.183651	0.425057	0.482251	0.112282	0.0554477	0.487	0.620098	-0.122018	0.560055	0.407897	0.676701	1.52856	1.36252	1.53807	1.45314	1.36142	1.44985	1.20021	1.37656	1.15081	1.13703	0.90015	1.38712	0.765207	0.871735	0.954333	0.701319	0.900238	1.14408	0.60141	1.48992	0.674529	0.799814	1.10982	0.890679
AT1G03350	5.40661	5.34783	5.40394	5.37963	5.34584	5.35688	5.22465	5.33663	5.34632	5.3342	5.35099	5.34942	5.38171	5.28847	5.34169	5.34652	5.3697	5.37293	5.19754	5.404	5.37417	5.44202	5.33974	5.36686	5.33563	5.54922	5.37857	5.39532	5.33918	5.42539	5.39648	5.34039	5.30996	5.38962	5.44765	5.32031	5.46445	5.35865	5.40431	5.41807	5.29084	5.23355	5.34481	5.65968	5.2929	5.41472	5.36865	5.47638
AT1G03360	3.4581	2.73967	3.24987	3.05455	3.29782	3.11019	3.19419	2.99557	2.73779	2.87404	2.64041	2.79725	2.70913	2.73546	3.01406	2.62695	2.74851	2.4864	2.93701	2.98251	3.08212	3.18166	2.94193	3.33798	2.97133	2.96142	2.76889	3.14158	2.76886	3.00117	3.07259	3.03573	2.98566	3.11345	2.96055	3.13455	2.85212	2.92026	2.85191	3.03431	2.87971	2.82647	3.33051	3.97763	2.98936	3.08978	3.28014	3.28771
AT1G03365	4.00521	4.19077	4.07137	4.17135	4.21431	4.14372	4.1728	4.32505	4.30382	4.23327	4.32523	4.3949	4.40352	4.42581	4.42331	4.43737	4.42744	4.49236	4.631	4.43812	4.63145	4.67957	4.34292	4.48245	4.10574	4.18243	4.15213	4.24402	4.10331	4.2366	4.15844	4.11767	4.34544	4.15654	4.17035	4.1585	4.09673	4.25663	4.17933	4.35632	4.26048	4.34058	4.49005	3.99472	4.28562	4.51346	4.6851	4.33207
AT1G03370	5.31901	5.72916	5.38758	5.56268	5.51967	5.71555	5.38183	5.62842	5.6615	5.51493	5.77856	5.73985	5.41621	5.41954	5.26088	5.4661	5.6399	5.52859	5.14056	5.28885	5.3248	5.23411	4.76383	5.11252	5.36059	5.43269	5.37173	5.35775	5.30457	5.31189	5.44023	5.61075	5.44682	5.36589	5.49901	5.49516	5.40881	5.44014	5.42507	5.2814	5.42	5.43878	4.92333	4.34286	4.99116	4.95059	4.91513	5.09535
AT1G03380	5.81411	6.11869	5.83469	6.03449	5.99697	5.81996	5.9135	6.14024	6.11047	6.09878	6.25191	6.21585	6.52488	6.51027	6.37388	6.51827	6.63653	6.62832	6.72605	6.80092	6.82396	6.78466	6.55434	6.90782	6.17912	6.13918	6.3946	6.30486	6.21574	6.22548	6.12731	6.30133	6.22998	6.11924	6.15979	6.23446	6.49939	6.52212	6.59612	6.32834	6.56802	6.68429	6.7032	5.76653	6.68435	6.75715	6.69374	6.75479
AT1G03400	3.84882	4.49857	3.83128	4.17002	4.22058	4.11356	4.06637	4.12928	4.20577	4.06937	4.36692	4.40511	4.27462	4.38848	4.07922	4.25229	4.35865	4.16324	4.30611	4.21941	4.59498	4.68275	4.59524	4.22559	4.74915	4.70784	4.78586	4.73074	4.70292	4.82205	4.33047	4.47048	4.53965	4.84533	4.78716	4.76141	4.87421	4.82888	4.69752	4.08821	4.66717	4.71109	4.92267	4.67297	4.63051	4.81001	4.61811	4.88151
AT1G03410	2.52401	3.29401	2.79169	2.9227	3.07031	2.88871	2.56805	2.73363	2.7775	2.79162	2.87713	2.87239	2.92548	3.05297	3.16815	3.24372	3.20528	3.2713	3.55025	3.7272	3.79023	3.6415	3.71306	3.57458	3.14883	3.27815	3.31362	3.02429	3.30297	3.37131	3.18578	3.04689	3.13616	3.14341	3.44472	3.23741	3.50228	3.79768	3.66409	3.50295	3.62621	3.73264	4.40117	3.7352	3.9392	4.05102	4.36196	4.08935
AT1G03430	3.33949	3.64539	3.41974	3.55178	3.38663	3.46391	3.22654	3.47	3.31516	3.23714	3.34882	3.41665	3.19917	3.21393	3.2698	3.20265	3.38637	3.31299	3.34104	3.32368	3.28361	3.22212	3.32795	3.26214	3.65378	3.67586	3.61718	3.76713	3.44027	3.58044	3.33362	3.47975	3.51867	3.44841	3.4835	3.46772	3.49116	3.47839	3.54633	3.36285	3.53259	3.64608	3.65685	4.10743	3.78238	3.62375	3.46548	3.60987
AT1G03440	2.67379	2.63587	2.34492	2.63431	2.58695	2.4296	2.68398	2.66507	2.79167	2.88325	3.07581	2.9115	2.50309	2.54787	2.433	2.50857	2.83911	2.81995	3.10013	3.08384	3.16831	3.02812	3.49101	2.91124	2.67707	2.67403	2.73198	2.4688	2.64097	2.73169	2.68982	2.74609	2.72687	2.94737	3.13311	2.6175	2.83246	2.91611	2.84817	2.42127	2.73552	3.00772	3.10636	2.57373	2.61423	2.68983	2.74566	3.12532
AT1G03445	-2.52632	-0.686682	-1.66857	-1.67746	-1.51903	-1.3273	-1.51486	-2.35397	-2.68219	-1.17814	-1.31629	-1.26955	-3.49269	-2.42273	-4.13091	-2.22334	-2.94792	-3.24056	-4.3408	-3.54517	-4.37581	-2.34343	-2.31302	-3.53334	1.28214	1.14809	1.04672	1.09	1.1892	1.17269	0.374749	0.87164	0.736529	-0.00856247	0.251442	1.09501	-0.205964	0.33864	0.521597	-0.353259	0.401158	0.994952	0.385816	0.00590827	0.685819	0.393853	0.510965	0.524262
AT1G03457	3.23913	3.72243	3.22266	3.61381	3.64131	3.60935	3.33175	3.55891	3.77891	3.65981	3.81206	3.79524	3.97713	4.22693	4.25143	4.52222	4.49627	4.4158	4.57383	4.85375	4.6844	4.49969	4.7701	4.5761	4.06185	4.65478	4.41043	4.40519	3.88952	4.46168	4.67385	4.46321	4.46055	4.36045	4.57032	4.30204	4.8838	4.95962	4.91322	5.01801	4.83849	5.03778	5.31447	4.57903	4.50147	4.59042	5.56062	5.16818
AT1G03470	2.42697	2.89412	3.04764	3.15369	3.23407	3.28493	3.52249	3.07444	3.35149	3.18096	3.30415	3.34803	3.83487	3.99309	4.16773	4.15985	4.36542	3.91562	5.2419	5.38543	5.31431	5.23403	5.08996	5.11166	3.53098	3.7415	3.8088	3.98256	3.72578	3.6103	3.67159	4.21856	3.78264	3.80772	3.80213	4.05197	4.55992	4.68204	4.46946	4.41538	4.55658	4.51961	5.54953	6.29011	5.50893	5.45062	5.67025	5.67587
AT1G03475	6.90661	6.69029	7.01818	6.8464	7.07155	6.77605	7.01266	6.85634	6.81047	6.91786	6.71101	6.83601	7.01223	6.9675	6.96403	6.9629	6.80082	6.8169	6.73259	6.69973	6.75659	6.75573	6.71931	6.65532	6.92202	6.93969	6.94186	6.89205	6.78459	6.84034	6.93346	6.82044	6.88623	6.87566	6.84031	6.88923	7.02696	7.06688	7.03903	7.13147	7.0271	7.03794	6.99836	7.05956	6.88533	6.85755	7.04235	6.83186
AT1G03495	-2.07694	-3.29026	-1.88828	-3.23035	-2.90919	-1.80674	-2.55934	-2.61183	-2.84805	-2.50845	-2.97656	-4.00538	-4.19211	-1.90747	-3.36213	-2.74337	-4.34047	-2.17869	-2.10348	-2.1676	-1.88134	-2.08469	-3.18467	-2.96807	-1.77143	-2.36042	-2.87232	-2.34985	-2.58953	-2.43129	-3.05517	-3.34958	-3.2473	-3.39729	-4.47112	-2.715	-2.32908	-2.90005	-3.11903	-2.67283	-3.34466	-2.18082	-2.7534	-2.68538	-1.35788	-1.8466	-2.79449	-3.21791
AT1G03510	-0.0396417	-0.273686	0.226456	-0.0857099	-0.0993518	0.176312	0.0987608	0.105724	0.366843	0.561013	0.544449	0.406506	0.19767	0.575598	0.867664	0.396061	0.775129	0.299798	0.533428	0.499532	0.484316	0.342436	0.0534834	0.317704	0.19981	0.168025	0.0210757	0.223207	0.0220561	0.377898	0.268848	0.409122	0.755984	0.542355	0.619714	0.742647	0.692753	0.922266	0.793361	0.767776	0.361736	0.640567	0.853415	1.16155	0.580875	1.02527	0.695569	0.781483
AT1G03520	3.28037	3.53225	3.38794	3.55037	3.57209	3.45761	3.8132	3.79683	3.70221	3.80752	3.75608	3.77693	3.82622	3.89002	3.78482	3.65267	3.78113	3.8091	3.74531	3.57142	3.65997	3.79152	3.76724	3.61904	3.68245	3.61854	3.66336	3.67106	3.66337	3.69378	3.87399	3.84982	4.20386	3.97912	3.95563	3.78074	3.78173	3.93845	3.85895	3.7247	3.84285	3.99272	3.68666	3.64099	3.79286	3.62459	3.82513	3.70722
AT1G03530	5.00617	4.51481	4.98224	4.69684	4.89859	4.81285	4.61079	4.4542	4.56975	4.56639	4.33882	4.4238	3.98856	3.95848	4.14075	3.83407	3.84709	3.93866	3.83608	3.85282	3.94882	3.87	3.52572	3.92277	4.81838	4.80613	4.6364	4.79964	4.8014	4.70871	4.6485	4.47863	4.38658	4.50909	4.50269	4.57747	3.9433	3.96079	3.96931	4.11388	3.89441	3.81503	3.87376	3.24388	3.65605	3.88327	3.82513	3.57377
AT1G03540	0.633315	0.139819	1.07253	0.70421	0.768902	1.02646	0.763963	0.792733	0.790338	0.959789	0.995503	0.68217	0.589958	0.987012	0.651017	0.913029	1.03928	0.702514	0.111928	0.645575	0.54076	0.342436	-0.150591	0.454837	1.00301	1.42989	1.22153	0.729003	1.01956	1.03543	1.46287	1.45934	1.10602	1.16916	1.29848	0.942025	1.08502	1.53368	1.2421	1.30402	0.824931	1.30057	1.04044	-1.06792	0.55648	1.38381	1.32328	1.10107
AT1G03545	0.866498	0.405828	0.814537	0.714313	1.08121	0.95205	0.871233	0.895625	0.657355	0.720309	0.815931	0.979485	0.622304	0.712792	0.81373	0.431157	0.229751	0.834572	0.463213	0.413166	0.273989	0.121018	-0.0113861	0.139271	1.32624	1.37776	1.24602	1.41602	1.36207	0.865814	1.32555	1.4883	1.36867	1.36681	1.11302	1.36877	1.18143	1.27316	1.20767	1.41186	0.900238	1.23557	1.04044	0.463962	0.286739	1.046	1.29716	0.634646
AT1G03550	2.76933	2.59138	2.82826	2.82119	2.77509	2.89156	2.8857	2.95444	3.06687	3.11209	3.14821	3.04723	3.60125	3.44662	3.81897	3.99537	3.80366	3.83001	4.2894	4.18104	4.14444	4.01655	4.35814	3.97135	2.34528	2.21644	2.68105	2.43618	2.42981	2.01809	2.84696	2.57321	2.60248	2.08067	2.3605	2.4222	3.10786	3.15669	3.0657	3.14225	3.23476	3.39144	3.41666	3.2919	3.42629	3.41855	3.61215	3.35083
AT1G03560	3.7915	3.50198	3.87999	3.73164	3.66568	3.68186	3.81799	3.86022	3.84495	3.73299	3.86875	3.8654	3.71438	3.88897	3.57551	3.75836	3.94349	3.74589	3.64844	3.56309	3.5841	3.72692	3.04389	3.55183	3.6393	3.63132	3.62498	3.57428	3.52529	3.66304	3.76308	3.80447	3.72772	3.72728	3.71245	3.89392	3.80377	3.72733	3.77521	3.72531	3.78938	3.81874	3.46384	3.15551	3.45956	3.38642	3.37267	3.27227
AT1G03590	5.05314	5.64623	5.17296	5.36604	5.3236	5.51478	5.40952	5.40409	5.70016	5.46307	5.78054	5.85672	5.52883	5.60704	5.56257	5.82559	5.89738	5.71854	5.81824	5.97852	5.91721	5.88041	5.92653	5.89818	5.57678	5.76944	5.5647	5.56371	5.41683	5.73102	5.84027	5.91468	5.79423	5.8576	6.01689	5.86794	6.09996	6.05651	5.98715	5.99252	5.96438	5.96542	6.03513	6.11838	5.78243	5.87868	6.22965	6.16651
AT1G03600	7.79806	8.43314	7.89255	8.07324	8.22625	7.94469	8.05601	7.73625	7.94286	7.77326	7.99814	8.0283	7.61181	7.81818	7.63822	7.8119	7.64051	7.73405	7.83082	7.89427	7.90157	7.98274	8.0991	7.79515	8.56868	8.6407	8.43445	8.32934	8.4472	8.56334	8.39297	8.15422	8.28432	8.38227	8.48537	8.36515	8.18688	8.08854	8.32023	8.04879	8.20644	8.25645	8.06637	8.62476	7.8534	7.85825	8.30831	7.87312
AT1G03610	5.00668	5.91253	4.90304	5.49493	5.45639	5.66127	5.26182	5.4182	5.44152	5.15794	5.67414	5.59611	5.90203	5.99545	5.93675	5.89291	6.1385	6.00049	6.26652	6.278	6.36543	6.47059	6.45053	6.25699	5.54569	5.37986	5.36026	5.54091	5.46897	5.55248	5.38	5.39835	5.67921	5.67162	5.78069	5.49195	5.97622	5.94287	5.92394	5.74269	5.91501	5.97354	6.18096	6.39583	6.09319	6.09548	6.14494	6.29854
AT1G03620	-0.171536	0.424395	-0.0943719	0.520671	0.802268	0.157512	0.62197	0.530284	0.328475	0.678566	0.698831	0.374171	1.45095	1.27983	1.61197	1.15266	1.18458	0.822116	2.17582	2.07743	1.83373	2.23241	2.37995	2.12901	0.0145683	-0.144062	0.357055	-0.298486	0.480126	0.45168	0.346639	0.606934	0.456374	0.492437	0.384902	0.04056	1.26204	1.46718	0.9681	0.882201	1.10509	1.34233	1.64294	2.03861	2.15954	1.75497	1.47076	1.65699
AT1G03630	6.22041	6.20596	6.15222	6.05943	6.14341	6.29953	6.08182	5.39314	5.07716	5.62366	5.19548	5.40707	4.88135	4.8475	4.69424	4.57318	4.18173	4.51426	4.35863	3.79565	4.06403	4.0583	4.26403	4.06882	6.39624	5.92859	6.0938	6.12094	6.26505	6.05835	5.83845	5.6296	5.90431	5.82604	5.62795	5.8994	4.77555	4.74736	4.84857	4.9887	4.91957	4.68698	4.31888	4.57741	4.67651	4.69581	4.34825	4.26344
AT1G03650	0.852978	0.852267	0.64041	0.830327	1.09024	0.594894	1.54599	1.3678	1.36488	1.12425	1.27458	1.364	1.88342	1.77048	1.8287	1.48879	1.78329	1.5704	1.40005	1.38881	1.63028	1.49371	1.73084	1.56832	0.809432	1.05632	1.37743	1.39766	1.11893	1.25747	1.24659	1.74984	1.56343	1.77441	1.64112	1.69031	2.04546	2.05529	1.91083	1.87077	2.19272	2.10704	2.08469	2.68213	2.01931	1.8523	1.37413	2.243
AT1G03660	-0.286593	-1.32844	-0.507624	-0.608014	-0.641185	-0.415763	-0.622521	-0.204344	-0.354961	-0.346699	-0.250172	-0.41	-0.00975197	0.16905	-0.28565	-0.481122	0.0656424	0.222856	1.04695	0.801038	0.812413	0.993058	1.16307	0.364878	-0.472464	-0.899159	-0.900434	-0.456429	-0.199504	-1.53722	-0.22692	0.0691027	0.123435	0.0385787	-0.523127	-0.0803372	0.470372	-0.125497	0.299793	-0.582436	0.548882	-0.0288847	0.60141	0.377313	0.616711	1.0148	-0.24906	0.938418
AT1G03680	7.22097	7.54764	7.29371	7.42642	7.51664	7.38983	7.48929	7.10912	7.19139	7.28325	7.19281	7.31932	6.78369	6.83502	6.76161	6.81624	6.62266	6.77873	6.56147	6.39438	6.40523	6.54555	6.7506	6.28565	7.43077	7.28409	7.39706	7.30232	7.26216	7.4049	7.10422	7.07827	7.20201	7.24814	7.15039	7.17601	6.74528	6.67773	6.82282	6.67527	6.83386	6.78286	6.44474	6.49707	6.3701	6.3832	6.36911	6.20951
AT1G03687	3.0683	3.17743	3.32216	3.28488	3.51555	3.20936	3.35842	3.28336	3.2113	3.24192	3.23775	3.23554	3.27996	3.2068	3.29167	3.28039	3.34466	3.0534	2.84797	2.82139	3.00538	3.02812	3.03053	3.07991	3.34094	3.34367	3.31362	3.23758	3.10207	3.23164	3.45382	3.3595	3.32385	3.43966	3.31855	3.37421	3.11883	3.26833	3.21773	3.39123	3.18654	3.49227	3.12384	2.95237	3.00071	2.79763	3.09296	2.91671
AT1G03700	1.26393	1.9757	0.868203	1.24697	-0.162303	0.267383	1.1027	1.22691	1.13965	1.34483	1.39241	1.05282	1.01231	1.10677	0.410596	0.0469072	0.112282	0.141579	-0.119912	0.961793	0.765815	0.251549	0.664768	0.317704	0.30641	0.496053	0.264224	-0.21136	1.0701	0.273223	0.0304189	0.658837	0.383193	0.740687	0.366592	0.352167	-0.152737	-0.307614	-0.456351	-1.46903	-0.221255	-0.0288847	-0.112651	0.416468	0.146682	-0.435018	-0.0798045	0.311118
AT1G03730	3.09151	3.09291	3.08778	3.32664	2.88296	3.09298	2.8673	2.7972	2.81267	2.81748	2.94041	2.8773	2.64367	2.5535	2.38572	2.49205	2.43045	2.44635	2.2332	2.4251	2.4137	2.35106	2.45391	2.08036	2.77315	3.05449	2.88517	2.74409	3.01446	2.75617	2.71019	2.60446	2.51012	2.60775	2.72907	2.78001	2.50409	2.48878	2.42714	2.36513	2.36875	2.22336	2.2495	2.7139	2.33472	2.02403	1.86967	2.13446
AT1G03740	6.75577	7.04702	6.64987	6.86115	6.72866	6.94356	6.46351	6.58979	6.58598	6.49365	6.65419	6.68657	6.30992	6.42006	6.09184	6.26674	6.40325	6.34324	6.17415	6.06074	6.18142	6.19929	5.78026	6.01738	6.37224	6.2575	6.41864	6.42162	6.4742	6.34449	6.06533	6.40773	6.33797	6.17549	6.16545	6.27206	6.08521	6.07295	6.18019	5.87105	6.22327	6.25003	5.68356	4.65415	5.86359	5.79915	5.62968	5.8404
AT1G03750	3.06537	3.26502	2.99031	3.17579	3.14387	3.1464	3.19094	3.32314	3.15994	3.09104	3.43552	3.30794	3.35887	3.43294	3.11486	3.35206	3.21354	3.27919	3.17159	3.28974	3.20894	3.326	2.83552	3.19193	3.08907	3.08463	3.07253	3.06514	2.96857	2.79922	2.91573	3.14663	3.1546	3.15682	3.0027	2.99493	3.10524	3.23873	3.46362	3.18378	3.21631	3.13049	3.14761	2.92887	3.40793	3.41856	3.35167	3.3828
AT1G03760	2.98398	2.7798	2.8733	2.88295	2.944	2.68061	3.19292	3.22775	3.36675	3.1508	3.07104	3.16405	3.57673	3.57519	3.7407	3.47277	3.81545	3.59072	3.93883	3.96763	4.04034	4.00559	4.19022	3.99016	2.63849	2.50382	2.79678	2.82872	2.64097	2.74153	2.84696	2.94729	2.90953	2.95354	2.90765	2.88025	3.55054	3.41963	3.50439	3.36285	3.50723	3.3964	3.84302	3.94286	3.58697	3.60655	3.68613	3.78217
AT1G03770	2.60286	2.1916	2.49177	2.35749	2.62761	2.64731	2.63698	2.59418	2.48657	2.44686	2.49347	2.46337	2.84028	2.88367	3.20424	3.38599	2.97781	3.22103	3.44489	3.25705	3.30983	3.54274	3.07547	3.39874	2.50227	2.78397	2.36904	2.64253	2.63678	2.45492	2.56521	2.62743	2.64053	2.58411	2.41806	2.54988	2.91268	2.93674	2.97644	3.27615	2.91191	2.72752	3.37734	3.56461	3.67175	3.59942	3.48297	3.52639
AT1G03780	2.99325	2.48926	3.11579	2.759	2.70136	3.16299	2.93598	2.70812	2.63543	2.74183	2.29386	2.36713	2.77535	2.58134	2.80052	2.56496	2.33536	2.65097	2.55913	2.42141	2.23023	2.35043	2.60942	2.72039	2.46987	2.12453	2.20803	2.68098	2.44903	2.36863	2.66536	2.32831	2.96282	2.6652	2.51693	2.43664	2.40551	2.64738	2.34503	2.85487	2.62609	2.18944	2.09361	1.24004	2.57226	2.51877	2.09355	2.1914
AT1G03790	0.429797	1.93743	0.64041	1.08535	1.29185	2.17762	-0.374731	0.448028	0.925006	0.650074	0.460594	0.946878	0.154085	0.240622	1.12847	1.21441	0.463567	1.76748	0.311619	1.10642	0.437514	0.609691	0.745514	1.39735	1.451	2.93074	0.960575	1.46972	1.21189	1.29805	2.77317	0.553148	0.514644	0.796605	1.13485	0.560578	1.36601	0.502595	0.746153	2.84465	0.745477	1.44173	1.66107	0.482531	0.113622	-0.173126	2.9155	0.906768
AT1G03800	-0.868467	0.442726	-0.897691	0.125857	-0.320839	-0.533024	-0.323124	-0.0529247	0.163905	-0.060981	0.292926	-0.0615093	-0.7351	-0.535917	-0.855824	-0.297547	-0.174485	-0.424488	-1.04455	-0.402483	-0.0703735	-0.100906	-0.388366	-1.0591	-0.26192	-0.188259	0.0767392	0.223207	0.0970904	0.32651	-0.422746	-0.275763	-0.330517	0.128477	-0.162176	0.21506	-0.348313	-0.160128	-0.128463	-0.50193	0.162025	0.215419	0.524288	1.6789	1.12793	0.835962	0.773407	1.17605
AT1G03820	2.61493	1.85086	2.35122	2.41028	1.97179	2.37362	2.44445	2.35332	1.97425	2.35712	1.86972	2.10676	1.79395	1.64947	2.01708	1.43793	1.40666	1.32024	0.686437	0.888997	0.784635	0.508649	1.08246	0.801968	1.76055	0.917165	1.4842	1.68934	2.22201	1.53154	1.34937	1.80844	1.71526	1.42118	1.45414	1.66796	0.920917	1.66807	0.968114	1.21155	1.12093	0.828614	1.00337	1.62559	1.61506	1.28266	0.584788	0.969389
AT1G03830	3.7538	3.50634	3.83241	3.59889	3.77612	3.71944	3.78995	3.73053	3.5706	3.72276	3.46456	3.5641	3.49611	3.60688	3.71738	3.51428	3.43185	3.54087	3.04511	3.13645	3.07584	3.11213	2.7	3.07977	3.75943	3.83838	3.68889	3.73825	3.69802	3.74115	3.89028	3.87608	3.72649	3.89035	3.69235	3.83498	3.46373	3.63944	3.48774	3.76654	3.52071	3.36636	3.30576	2.72564	3.17307	3.35562	3.26226	3.09755
AT1G03840	1.59154	0.614259	1.63363	1.34147	1.59415	1.53614	1.91353	1.34979	1.38371	1.66991	1.58952	1.26167	1.2891	0.953776	1.37928	0.9738	1.0231	1.18055	0.998125	1.07863	1.00928	0.974232	1.4468	0.99425	1.14111	0.654667	0.702001	1.05529	0.82727	0.986606	1.22101	1.15061	0.894093	1.04768	1.07965	1.22313	0.555563	0.938723	0.646833	1.1712	0.963053	0.572013	0.83224	0.589187	1.26973	0.982913	0.90604	1.10805
AT1G03850	4.56444	5.30213	4.3203	4.88356	4.75071	5.52033	5.31147	5.40572	5.38564	5.21065	5.40403	5.28764	5.47876	5.41761	5.34265	5.45501	5.53988	5.78294	5.45438	5.52029	5.41702	5.5666	5.79484	5.78404	4.6892	5.56345	4.75133	4.87626	4.74114	4.86546	5.33409	5.04688	4.98467	5.00144	5.14956	4.99294	5.34367	5.03365	5.29716	4.96329	5.32146	5.33283	5.26545	5.95534	5.20587	5.14622	5.28142	5.48747
AT1G03860	5.59047	5.44423	5.56157	5.48922	5.57579	5.62715	5.68384	5.55523	5.44993	5.51924	5.42742	5.62001	5.6281	5.56291	5.66557	5.60078	5.58968	5.61455	5.73382	5.81314	5.66681	5.7967	5.85563	5.76658	5.72094	5.72752	5.58083	5.75358	5.64042	5.64055	5.72848	5.70528	5.66605	5.61989	5.59304	5.82828	5.72124	5.76733	5.78031	5.90034	5.77749	5.68586	6.03843	5.87399	5.8893	5.84461	5.98543	5.93585
AT1G03870	7.10466	6.70512	7.03526	6.88176	6.64478	6.88065	7.28213	7.206	7.09594	7.29591	7.19369	6.84761	7.6358	7.52089	7.70727	7.79323	7.57252	7.85691	7.943	8.12499	8.10756	8.06974	8.4178	8.20772	7.02004	6.79628	6.88181	6.92396	6.81477	6.90693	7.53044	7.10192	7.18257	7.34532	7.34941	7.13869	7.67786	7.48388	7.53644	7.3543	7.49329	7.55636	8.11528	8.08866	7.89225	7.92886	8.27248	8.12648
AT1G03900	6.22355	6.00092	6.27674	6.19166	6.19054	6.01102	6.21847	6.28083	6.42038	6.34831	6.4052	6.32483	6.63277	6.73415	6.70271	6.79386	6.77047	6.617	6.89195	6.98186	7.09038	7.1304	7.1694	6.94788	6.19371	6.37634	6.25338	6.1782	6.19781	6.36811	6.3954	6.45208	6.28871	6.4852	6.45651	6.31302	7.05992	6.89711	6.88282	6.76026	6.87543	6.75508	7.12901	7.23442	7.04848	7.04374	7.20986	7.26889
AT1G03905	3.66584	3.60119	3.5984	3.57275	3.32091	3.53511	3.45481	3.46713	3.51417	3.40007	3.45737	3.31663	2.12267	2.33547	2.21314	2.2774	2.35505	2.26251	1.74397	1.98565	1.72588	1.82843	1.91084	1.70292	3.34094	3.14638	3.27448	3.17967	3.41963	3.27295	3.29244	3.22405	3.089	3.0167	2.99773	3.30592	2.19066	2.10718	1.91083	2.13693	2.05945	2.24567	1.31686	1.76105	1.55476	1.43969	1.3989	1.71753
AT1G03910	5.82451	5.98743	5.94023	5.86128	5.94669	5.90057	5.73103	5.84937	5.81594	5.75588	5.84462	5.78282	6.10309	6.09298	5.9718	6.06156	6.03485	5.96877	6.24358	6.26304	6.42029	6.44239	5.95131	6.22259	5.72935	5.87247	5.62928	5.76238	5.68734	5.73474	5.64459	5.62467	5.61839	5.58682	5.60383	5.62288	5.85898	5.81992	5.85212	5.83178	5.84971	5.79418	6.05651	5.85581	6.01198	6.0908	6.21869	6.05102
AT1G03920	1.84476	1.52068	1.88428	1.33478	1.36036	1.4691	1.88821	1.65857	1.64017	1.75937	1.49434	1.51251	2.01715	2.21625	1.73894	1.45508	2.04207	2.21959	2.28839	2.30232	2.00802	2.11291	2.19585	2.32064	1.86396	1.53562	2.03616	1.44312	2.03112	1.42563	2.04722	2.00663	1.78795	1.54061	1.2493	1.99556	1.63174	1.65816	1.76846	1.59384	1.86638	2.23449	1.94865	1.48533	2.4318	1.97624	2.33087	2.3291
AT1G03930	5.19318	5.12688	5.25704	5.20478	5.22862	5.1871	5.24793	5.13309	5.09169	5.23554	5.17962	5.32299	4.75943	4.74968	4.71352	4.67377	4.71684	4.71231	4.51431	4.46611	4.50948	4.44775	4.51977	4.62005	5.24131	5.17896	5.40896	5.26085	5.21053	5.31355	5.17238	5.27955	5.28221	5.22104	5.25058	5.20698	4.80443	4.83107	4.69174	4.64929	4.76611	4.75427	4.48631	4.30619	4.41676	4.48726	4.47887	4.54878
AT1G03940	-2.79426	-4.07704	-3.62101	-3.39434	-3.77242	-2.01242	-2.37218	-5.67878	-3.50439	-4.84359	-4.48385	-5.77974	-4.73147	-3.79317	-8.15273	-3.87147	-4.72167	-5.93899	-5.24156	-4.48717	-4.07509	-4.56595	-4.34688	-3.92894	-2.12027	-1.85368	-3.83567	-2.92872	-1.13527	-3.09305	-2.62573	-4.37084	-6.07588	-2.98005	-4.03867	-3.53661	-4.25462	-3.86269	-3.68214	-2.45506	-3.34466	-4.6552	-8.15273	-3.92184	-2.93229	-3.88641	-3.28912	-3.36468
AT1G03950	3.62251	3.55553	3.71771	3.61111	3.53455	3.44853	3.77934	3.84745	3.73191	3.81552	3.62403	3.62548	3.72745	3.75721	3.60597	3.55064	3.70948	3.68485	3.51309	3.41354	3.61357	3.47558	3.5781	3.50785	3.36404	3.21164	3.58201	3.34685	3.54552	3.40267	3.46477	3.64159	3.58409	3.33024	3.49977	3.49975	3.55063	3.36593	3.53016	3.20991	3.53703	3.51983	3.18567	3.78819	3.28124	3.14365	3.11056	3.37415
AT1G03960	3.8231	4.11503	3.91015	3.95402	4.1717	4.06521	3.78506	3.72705	3.66034	3.6382	3.72032	3.77662	3.50481	3.35479	3.36662	3.29366	3.51923	3.31299	3.84532	3.7138	3.75141	3.81948	3.58908	3.65032	3.96405	4.08354	4.08698	4.01603	4.17576	3.96686	3.83819	3.94951	3.93928	3.48928	3.64181	3.96448	3.21309	3.70585	3.48774	3.6273	3.55024	3.56462	3.69987	2.88068	3.65173	3.69765	3.63666	3.38424
AT1G03970	3.75457	4.03034	3.73466	4.06143	3.85109	4.09405	3.8342	4.09726	4.13486	4.02705	4.10825	4.11935	4.3332	4.39634	4.22271	4.34503	4.4691	4.33242	4.62163	4.6346	4.76929	4.86664	4.71871	4.68422	3.64365	3.73559	3.57592	3.61656	3.68583	3.90776	3.59398	3.9126	3.79156	3.99265	3.93712	3.73463	4.31081	4.16343	4.21733	3.99408	4.19283	4.31196	4.56339	5.04665	4.46835	4.38312	4.42964	4.49923
AT1G03980	-0.478355	-0.535495	-0.702496	-0.313057	-1.05359	-0.627682	-0.799285	-0.955221	-1.34849	-0.858512	-1.91971	-1.17083	-3.2392	-1.97074	-2.38843	-2.11811	-1.78556	-2.79426	-2.41997	-2.57507	-2.07132	-3.22798	-1.63077	-2.11175	-0.719073	-1.22793	-1.22	-0.751822	-0.324506	-0.0959183	-0.895827	-0.485018	-0.650853	-1.15435	-1.15651	-1.65462	-1.40272	-1.11998	-1.82378	-1.81313	-1.38381	-2.75434	-2.88749	-3.06306	-1.90589	-1.89682	-2.57254	-1.71309
AT1G03990	-3.80509	-1.84644	-1.43397	-2.10475	-2.04311	-1.22509	-1.23504	-2.92603	-2.68219	-3.35908	-3.79299	-3.04667	-2.52151	-2.71604	-0.891219	-2.46005	-2.71294	-2.45389	-2.60875	-2.1676	-3.61428	-3.87783	-1.56437	-1.33251	-0.283852	-0.210887	-1.51684	-0.793391	-0.425921	-1.97934	-0.0797442	-0.00969667	-1.54444	-0.39034	-0.629482	-0.419946	-1.17338	-0.657357	-2.02747	-0.0373475	-1.47604	-2.43927	-1.6465	-1.20977	-0.785012	-0.435018	-0.923522	-0.934216
AT1G03993	-2.67508	-5.59603	-3.12527	-3.79172	-2.21042	-8.15273	-5.49076	-2.24049	-3.03549	-3.14413	-3.79299	-5.77974	-3.02366	-2.51403	-4.51665	-3.56446	-4.34047	-8.15273	-8.15273	-3.79642	-3.26558	-3.87783	-8.15273	-2.10479	-2.3789	-3.54851	-8.15273	-3.50885	-8.15273	-5.25156	-5.13079	-3.77167	-5.25788	-3.84577	-5.64398	-3.53661	-3.08861	-2.90005	-3.11903	-3.24172	-4.29406	-3.72053	-5.90605	-8.15273	-5.12817	-2.254	-4.90228	-3.92377
AT1G04000	2.74871	2.65957	2.20246	2.62642	2.78625	2.59587	2.95353	2.65043	3.01345	2.89848	3.16676	2.785	2.50742	2.387	2.52314	2.55306	2.50226	2.65696	2.41778	2.5484	2.09729	2.32465	2.77565	2.54716	2.3468	2.55165	2.50857	2.38277	2.23868	2.24261	2.77844	2.48021	2.71946	2.75262	2.8059	2.85359	2.35587	2.50544	2.30758	2.37592	2.33522	2.54283	2.15885	2.07122	2.13091	2.28162	2.52339	2.25248
AT1G04010	2.32293	2.21845	2.34807	2.35647	2.1872	2.51694	2.32014	2.43673	2.33031	2.53134	2.24902	2.15989	2.85578	2.74287	2.79885	2.89944	3.02529	2.9184	3.19938	3.09081	3.0701	3.0828	3.28583	2.98858	2.19253	1.9417	2.27302	2.26621	2.2108	2.38128	2.34126	2.28372	2.45658	2.09743	2.20341	2.36779	2.72991	2.75352	2.80659	2.66451	2.80575	2.67944	2.80858	2.72768	3.0496	2.92616	2.94663	3.26136
AT1G04020	2.16777	1.91211	2.35748	1.78164	1.97179	2.29408	2.21351	2.26479	1.85109	2.33938	1.76291	2.06685	2.01106	1.99426	2.18792	1.7543	1.43139	1.83108	1.30958	0.801038	1.1966	1.25723	1.00804	1.43099	2.25551	2.3108	2.08675	2.59499	2.27684	2.44892	2.33889	2.06066	2.22838	2.25043	2.11185	2.33507	1.66918	1.92093	1.62796	2.55587	1.59326	1.58777	1.14718	0.696473	1.4527	1.2651	1.74641	1.16935
AT1G04030	2.18406	2.18628	2.34807	2.22486	2.27477	2.0304	2.07611	2.26959	2.26077	2.40055	2.36862	2.47016	2.57509	2.75515	2.36337	2.05919	2.43963	2.29295	2.5924	2.50034	2.53259	2.37575	2.53943	2.40205	1.90811	1.92623	2.339	2.21995	2.32445	2.23567	2.05013	2.18086	2.55148	2.43357	1.90515	1.89013	2.44057	2.40242	2.23583	2.20246	2.3885	2.4408	2.39788	1.71075	2.50374	2.4309	2.05251	2.37608
AT1G04040	6.74741	6.26359	6.64439	6.33638	6.1545	6.13696	6.46969	6.55363	6.29956	6.39563	6.17458	6.23192	6.3516	6.5286	6.40577	6.50876	6.26516	6.56687	6.48931	6.56453	6.5549	6.45184	6.96713	6.82681	6.21392	6.06724	6.1929	6.18918	6.19878	6.13643	6.39339	6.20882	6.25591	6.31696	6.31708	6.08087	6.63964	6.46806	6.53618	6.51492	6.44472	6.23971	6.41631	6.67055	6.69434	6.74549	7.08341	7.01972
AT1G04050	1.8984	1.15985	1.53199	1.32156	1.38258	1.39078	1.60709	1.42052	1.50048	1.42273	1.60913	1.2528	1.49528	1.49414	1.66167	1.46363	1.66312	1.52625	1.47333	1.59902	1.31784	1.53284	1.2394	1.69371	1.67786	1.90534	1.6706	1.69686	1.48763	1.61956	1.73648	1.68251	1.62821	1.8424	1.84685	1.71958	1.40203	1.83562	1.61925	2.07266	1.67595	1.5166	1.52252	1.12064	1.99228	1.62326	1.83983	1.32615
AT1G04053	-4.18015	-2.96276	-1.23224	-1.84536	-1.32678	-1.43692	-1.67743	-0.868294	-2.27531	-1.30462	-1.20022	-1.61408	-0.854572	-1.5604	-0.982899	-1.08694	-0.637961	-1.28304	-0.977908	-0.657848	-0.545547	-0.816343	-0.505589	-0.275065	-1.16896	-1.40916	-0.807939	-1.12051	-0.874088	-1.34782	-0.937288	-0.511409	-0.368417	-1.8544	-1.08253	-0.587589	-0.855523	-0.403434	-0.849891	-0.320806	-0.7143	-0.460035	-0.416918	-1.39843	-0.422925	-0.471103	0.0225866	-0.402658
AT1G04070	2.11777	1.74405	2.14926	1.99142	2.1933	1.77688	2.12338	1.67313	1.99889	1.69106	1.90716	1.68719	1.59644	1.54591	1.87156	1.8992	1.43751	1.30522	1.07861	1.46233	1.34345	1.51991	1.67008	1.58834	1.88373	1.85175	1.44948	1.43414	1.59508	1.71257	1.67373	1.45934	1.50714	1.6433	1.86655	1.67545	1.53774	1.6779	1.78413	1.5692	1.63244	1.95382	1.49584	2.51631	1.3781	1.27391	1.25256	1.63784
AT1G04080	6.45357	6.56236	6.5225	6.54014	6.63006	6.52885	6.54775	6.43185	6.46376	6.48181	6.51619	6.52722	6.50602	6.47679	6.55991	6.56485	6.54004	6.45611	6.57263	6.50373	6.57818	6.54637	6.40676	6.47601	6.39611	6.46312	6.42968	6.41136	6.45926	6.36246	6.49281	6.39751	6.38593	6.35708	6.39754	6.53199	6.21324	6.47908	6.37583	6.48284	6.399	6.43578	6.49585	5.6538	6.32184	6.36386	6.40121	6.2329
AT1G04090	-1.05979	-0.686682	-0.31588	-0.558523	-0.141012	-0.444197	-0.483837	-0.403773	-0.706798	-0.900062	-0.42524	-1.03436	-0.406678	-0.91701	-1.12403	-1.92822	-1.07762	-0.66651	-0.581771	-1.01039	-1.30261	-0.807944	-1.02849	-1.49147	-1.54267	-0.631582	-1.82151	-1.70314	-1.77287	-1.53722	-0.873604	-1.06644	-0.902095	-1.58336	-1.90365	-1.32091	-1.92043	-1.80509	-1.34349	-1.46903	-1.17615	-2.18082	-2.41282	-1.78888	-1.6574	-1.7467	-2.33618	-1.32709
AT1G04100	2.30815	2.27069	2.16006	2.30057	2.22234	2.37776	2.26219	2.28389	2.33031	2.22324	2.3532	2.3794	2.29811	2.10175	1.69188	2.03658	2.24057	2.14648	1.82086	2.02985	2.09352	2.14272	1.95679	2.11527	1.82895	1.71439	1.81943	1.51299	1.65425	1.81896	1.91623	2.01163	1.82081	1.85563	1.78608	2.12667	2.05017	1.64819	1.63661	1.70542	1.89428	1.89891	1.5159	1.24548	1.93665	1.65058	1.73997	1.61354
AT1G04110	2.72664	2.11366	2.60146	2.24938	2.16793	1.93978	2.29833	2.16017	1.88454	2.11789	1.73938	1.91217	1.49528	1.32663	1.66167	1.50535	1.57151	1.65484	0.859219	0.471314	0.775256	1.01164	0.692189	0.784725	2.24708	2.05035	1.53145	1.97581	1.48763	1.09806	2.19133	1.39197	1.76412	2.23027	2.20763	1.57496	1.66918	1.60759	1.08655	1.93001	1.33283	1.14408	0.248701	0.128877	0.885084	1.25623	0.59911	1.62817
AT1G04120	6.42497	6.21076	6.32114	6.36291	6.30219	6.47779	6.32576	6.44728	6.53262	6.40818	6.49441	6.45473	6.37603	6.30477	6.30204	6.50282	6.4504	6.48474	6.42055	6.5613	6.48976	6.35532	5.85338	6.42743	6.45494	6.49343	6.55228	6.51501	6.54793	6.31678	6.59401	6.68685	6.47539	6.26259	6.33391	6.50932	6.23181	6.44753	6.5659	6.85449	6.45138	6.53681	6.54986	5.52284	6.50569	6.61867	6.80738	6.45717
AT1G04130	1.59188	1.81613	1.40461	1.56987	1.48883	1.70749	1.39748	1.32235	1.20464	1.44779	1.45153	1.27048	1.8151	1.85956	1.88208	1.71923	1.92066	1.75114	2.86622	2.82974	2.57104	2.68741	3.10127	2.64595	2.03344	2.18211	1.73545	1.87327	1.95261	2.05012	1.685	1.63797	1.5799	1.73917	1.53022	1.50105	1.84957	1.62803	2.00073	1.79313	1.88504	2.09488	2.78948	3.14098	2.62893	2.71593	2.99401	2.93447
AT1G04133	-4.1967	-3.01584	-2.75701	-3.79172	-3.37321	-4.39889	-3.36379	-1.85911	-1.86642	-2.79156	-4.48385	-1.68052	-2.38666	-2.51403	-2.29067	-2.90906	-2.51093	-2.45086	-3.08186	-2.00021	-2.21346	-2.65894	-2.31302	-2.3964	-2.69425	-3.14838	-2.61549	-2.40317	-2.30559	-2.43129	-2.702	-2.67244	-1.80452	-2.56825	-2.43563	-3.53661	-2.11033	-1.80509	-2.02747	-2.35738	-2.37064	-1.77154	-2.31508	-4.37533	-2.12512	-2.35906	-2.04143	-2.85032
AT1G04140	6.51952	6.59674	6.56027	6.6152	6.68741	6.58174	6.56121	6.67174	6.62357	6.57957	6.75148	6.69981	6.85644	6.83401	6.88614	6.95521	6.88184	6.93887	7.10764	7.07701	7.13173	7.14137	6.94559	7.10374	6.64598	6.69381	6.72063	6.65526	6.60716	6.58497	6.70273	6.7096	6.69628	6.67568	6.66853	6.67178	6.90265	6.99657	6.98179	6.9857	6.96275	7.04341	7.17858	6.35705	7.01054	7.17451	7.24672	7.13703
AT1G04150	-3.02843	-4.18457	-4.0817	-2.42124	-2.74036	-3.45338	-2.99737	-3.88801	-4.2035	-5.70491	-4.09745	-2.73314	-3.49269	-3.39581	-3.82686	-3.87147	-3.57781	-3.07597	-2.60875	-2.08148	-2.98496	-3.62727	-5.73901	-2.75136	-3.0984	-2.46534	-3.83567	-3.04	-3.72181	-2.83724	-2.8678	-2.5496	-2.73168	-2.31024	-2.43563	-2.43155	-2.90136	-2.32775	-2.71505	-1.81313	-4.29406	-3.15802	-3.59966	-2.86227	-2.95554	-4.39035	-3.4221	-2.96276
AT1G04160	4.0636	3.62145	4.07898	3.89811	3.56867	3.95248	3.75436	4.04085	3.71342	4.07609	3.87274	3.55894	3.5829	3.44359	3.24071	3.29269	3.29666	3.52973	2.82482	3.02438	3.16478	2.94361	2.75954	3.32014	3.91574	3.82206	3.72272	3.97025	3.81635	3.27295	4.21392	3.77098	3.83566	3.42862	3.73769	3.81985	3.15094	2.92026	3.18847	3.29311	3.04646	3.32008	3.12602	1.69092	3.25495	3.25686	2.97213	3.16599
AT1G04163	-4.73592	-8.15273	-5.2803	-5.24269	-4.52721	-4.39889	-3.23104	-3.88801	-4.7425	-8.15273	-3.32778	-4.39353	-2.83618	-3.08459	-2.38843	-2.90906	-2.10313	-2.0975	-2.41997	-2.00021	-1.71349	-1.93484	-3.65178	-2.24706	-4.21504	-5.01947	-8.15273	-8.15273	-5.53394	-5.25156	-5.62957	-5.84025	-3.41122	-8.15273	-3.84784	-5.64055	-3.86398	-3.46621	-3.37329	-1.50902	-2.37064	-1.60354	-3.59966	-3.29639	-1.60143	-1.26614	-1.09737	-2.64875
AT1G04170	6.6466	6.4448	6.64625	6.53147	6.56392	6.55864	6.58268	6.48735	6.42828	6.49233	6.4087	6.4977	6.09026	6.09269	6.22664	6.22304	6.12152	6.05882	5.96434	5.89997	6.02946	6.03583	5.97109	5.98139	6.62484	6.71793	6.61094	6.63981	6.60082	6.64706	6.69752	6.67714	6.5601	6.68563	6.68057	6.69755	6.31207	6.37631	6.33511	6.47442	6.31505	6.22997	6.37912	6.4168	6.13524	6.21696	6.30311	6.26847
AT1G04180	1.30421	0.738166	1.18958	0.543515	0.834858	0.176312	-0.178533	0.3427	0.248535	0.800313	0.460594	0.00335228	1.39587	1.27302	0.626198	0.713659	1.05528	0.970688	1.47333	1.22101	1.5114	1.13542	1.46281	1.36291	0.215529	-0.35466	0.513167	0.920369	0.672316	0.245823	-0.131542	-0.0507714	0.0465226	-0.0327236	0.104432	-0.485218	1.08502	1.45577	1.02196	0.0893256	0.785751	0.706011	1.45586	1.26707	1.26221	1.62326	1.39073	1.54323
AT1G04183	3.77725	3.60248	3.59708	3.72666	3.75498	3.45432	3.62349	3.61976	3.77177	3.62178	3.59319	3.63864	3.32978	3.49521	3.42175	3.31164	3.46606	3.21735	2.49605	2.7171	2.82623	2.78245	2.93046	2.72039	3.91121	3.88044	3.99848	3.86913	3.78189	4.17982	3.94499	3.93306	4.00071	4.18824	4.14052	4.02129	3.99671	4.07802	3.69996	3.67136	3.83881	3.85741	3.23491	4.12065	3.2719	3.11309	3.13534	3.4461
AT1G04190	4.5613	4.2123	4.51231	4.44668	4.50086	4.55851	4.53103	4.38941	4.39483	4.51813	4.39261	4.43267	4.17456	4.11712	4.16787	4.18192	4.20522	4.15601	3.97217	4.06713	4.12898	4.0661	4.12521	4.01068	4.40616	4.46929	4.3354	4.50823	4.45904	4.47207	4.47807	4.53697	4.33299	4.5785	4.50779	4.36126	4.14535	4.14582	4.12808	4.22844	4.18004	4.10313	4.1906	4.42555	3.94509	3.92721	4.138	4.1276
AT1G04200	4.95134	5.12461	4.90465	5.03016	5.0529	5.21639	4.83419	4.74935	4.69355	4.78289	4.75011	4.76707	4.41962	4.3961	4.50072	4.46939	4.49353	4.44647	4.36506	4.42881	4.30955	4.37689	4.31563	4.34068	4.70877	4.62714	4.85837	4.76616	4.5948	4.5993	4.70116	4.67563	4.69098	4.27829	4.57733	4.58842	4.24292	4.48109	4.31762	4.33007	4.41772	4.48972	4.23363	3.61912	4.24898	4.18483	4.14851	4.20933
AT1G04210	5.89546	6.28343	5.9229	6.02795	6.16734	6.26678	5.83415	5.80057	5.87162	5.78525	5.88431	6.01243	5.55858	5.59085	5.54323	5.59796	5.5917	5.6172	5.60128	5.50991	5.50512	5.44109	5.04874	5.53935	6.04699	6.04895	5.98588	6.09647	5.96091	6.01539	5.90854	5.91945	5.92841	5.89532	5.88478	5.90957	5.50132	5.73177	5.64745	5.76508	5.55975	5.7396	5.58834	4.60363	5.40003	5.4828	5.52356	5.52424
AT1G04220	4.06066	4.27758	3.71524	3.92237	3.37189	3.56902	3.78995	3.82806	3.84826	4.1274	4.17744	3.57481	3.82795	3.88667	3.61063	3.35206	3.70447	4.02164	3.58373	4.38238	3.95821	3.63552	4.20814	4.17023	3.89004	3.60882	3.87713	3.69944	4.43514	3.65264	3.61574	3.80159	3.32873	3.16481	3.40865	3.73821	3.27024	3.1461	3.30164	2.86988	3.23825	3.5424	3.5212	2.64963	3.83522	3.3925	4.04383	3.74604
AT1G04230	3.4427	3.59506	3.48296	3.46302	3.45987	3.5937	3.3033	3.5252	3.27789	3.54152	3.37578	3.41115	3.43369	3.54343	3.38524	3.41477	3.49596	3.28109	3.45445	3.5412	3.60808	3.64001	3.61463	3.69484	3.26555	3.30032	3.27051	3.35641	3.26008	3.3164	2.85602	3.1489	3.13058	3.22209	3.11126	3.05356	3.36225	3.15669	3.20018	3.26463	3.22915	3.2284	3.19815	3.58624	3.20873	3.41458	3.35167	3.42687
AT1G04240	4.55277	4.40108	4.40281	4.12244	4.04816	3.87552	3.77541	4.20887	3.78068	3.98172	3.86411	3.83153	4.02833	4.24604	4.09964	3.85037	4.16338	4.19279	4.31585	4.28543	4.29324	4.32203	4.45421	4.38426	4.23821	4.18236	4.33445	4.31691	4.46496	4.56443	4.25431	3.92985	4.63007	4.5765	4.54304	4.02862	4.50135	4.40318	4.13268	3.97545	4.06366	4.22046	4.44716	4.86167	4.25752	4.18015	4.81578	4.74938
AT1G04247	-1.77286	-0.727091	-1.23123	-1.04583	-1.6333	-0.876179	-1.11315	-0.403773	-0.233807	-1.17814	-0.81951	-1.55069	-0.0347534	0.268285	0.0303202	-0.386416	0.127499	0.284734	0.578408	0.581018	0.437514	0.171175	-0.0113861	0.55993	-1.54167	-1.09436	-1.13323	-1.55279	-0.573284	-1.6357	-1.01238	-1.50623	-1.64291	-1.58336	-1.81731	-1.10033	-0.318697	-0.759858	0.502784	-0.474065	-0.459377	0.122601	-0.715515	-0.245891	0.227184	-0.406583	0.510965	0.416013
AT1G04250	5.85491	6.18446	5.82362	5.8077	5.47039	5.66358	5.59254	5.49138	5.39992	5.55528	5.54669	5.13918	5.35489	5.17311	5.2764	5.20731	4.92901	5.12344	4.6535	5.27105	5.1112	5.07757	5.39032	5.48233	5.82764	5.83156	5.4232	5.48222	5.9936	5.78501	5.62995	5.14904	4.99338	5.52846	5.57671	5.42184	5.12645	4.88302	4.81656	4.74313	4.75255	4.54414	4.93198	5.52816	5.06544	4.9595	5.56336	5.29727
AT1G04260	3.54264	3.77583	3.45085	3.72041	3.95113	3.77268	3.82182	3.67133	3.93556	3.70728	3.90482	3.72659	3.57673	3.68977	3.71002	3.75317	3.65541	3.78522	3.66938	3.6059	3.55699	3.5299	3.79122	3.47329	3.53403	3.8035	3.56947	3.61656	3.4886	3.76789	3.7384	3.54324	3.69408	3.83968	3.79015	3.62925	3.7099	3.64698	3.67407	3.34482	3.66399	3.81874	3.67778	4.06262	3.36088	3.38845	3.52107	3.60873
AT1G04270	7.65266	7.48962	7.65239	7.54508	7.59499	7.61081	7.67047	7.50577	7.48795	7.45095	7.37465	7.49853	7.21966	7.19368	7.46195	7.21538	7.10368	7.19976	7.10726	7.02251	6.90266	7.12046	7.2694	6.84212	7.72142	7.67567	7.54605	7.60111	7.56933	7.63619	7.69522	7.70483	7.65793	7.79827	7.80271	7.80997	7.52911	7.48467	7.47589	7.55788	7.5149	7.30681	7.37968	8.04844	7.17713	7.15211	7.30454	7.24632
AT1G04280	6.27006	6.2965	6.15118	6.31236	6.09802	6.10171	6.28369	6.40546	6.46076	6.41243	6.50107	6.38436	6.27028	6.3488	6.16128	6.16029	6.42256	6.32517	6.03855	6.18842	6.17341	6.18017	5.96086	5.98566	6.16112	6.32998	6.25507	6.20881	6.17159	6.33667	6.31878	6.32561	6.2764	6.54497	6.61599	6.31314	6.62493	6.42068	6.34509	6.0144	6.42471	6.46317	6.17018	6.29759	6.07049	6.02579	6.07785	6.46613
AT1G04290	3.1337	3.41415	3.21016	3.2644	3.19052	3.26531	3.15805	3.12825	3.26017	3.1251	3.25652	3.12815	3.04961	3.11456	3.03543	2.98384	3.13477	2.98282	2.66718	2.81298	2.80565	2.77431	3.29926	2.77925	3.2273	3.19452	3.18866	3.29076	3.43658	3.3098	2.92193	3.12835	2.99483	2.73841	2.91875	3.02747	2.80245	2.89939	2.91016	2.77903	2.99585	2.90521	2.64213	3.51248	2.77087	2.74474	2.74887	2.86412
AT1G04295	-2.84096	-2.82833	-2.07824	-2.25433	-2.50458	-3.05229	-1.55398	-1.70058	-1.62141	-1.65899	-1.99665	-2.06777	-1.16103	-1.26799	-2.19911	-1.54051	-1.84373	-1.14872	-2.41997	-2.46192	-1.88134	-1.30946	-2.2079	-1.67015	-2.95074	-2.57848	-1.57284	-5.61665	-2.06844	-2.62004	-1.71858	-2.23362	-2.19486	-1.20836	-2.19884	-1.81321	-1.34181	-2.4945	-2.02747	-1.8794	-1.68032	-2.18082	-2.13748	-1.43518	-1.97533	-1.16742	-1.52423	-2.47193
AT1G04300	6.52903	6.89098	6.57777	6.77854	6.80503	6.80865	6.63895	6.71686	6.69151	6.69456	6.7943	6.80096	7.15257	7.16981	7.06245	7.2332	7.18688	7.23441	7.58023	7.44174	7.57577	7.67029	7.27692	7.5144	6.77551	6.78554	6.93568	6.79272	6.82031	6.80236	6.83736	6.89652	6.97316	6.73374	6.77692	6.82443	7.14003	7.34134	7.28629	7.33137	7.27201	7.41899	7.58408	6.40696	7.45789	7.61145	7.79592	7.39939
AT1G04310	3.71074	3.83601	3.6694	3.78746	3.78588	3.79414	3.5166	3.6408	3.64676	3.61994	3.76179	3.60124	4.04369	4.0854	4.21857	4.26815	4.1908	4.16324	4.24814	4.39464	4.49384	4.705	4.10097	4.45014	3.84023	4.12704	3.72317	3.64407	3.89654	3.72428	4.02211	3.53805	3.71659	3.81282	3.82412	3.62097	4.36543	4.08981	4.32308	4.16307	4.18532	4.14207	4.4358	4.28254	4.52681	4.51067	4.48563	4.36009
AT1G04313	-1.85924	-4.72416	-1.88828	-3.08311	-1.7574	-1.55642	-1.43965	-2.03723	-2.27531	-1.73215	-1.71083	-2.25738	-1.8544	-2.33687	-1.95486	-2.90906	-2.41962	-1.4177	-3.39309	-4.48717	-3.42942	-2.25193	-4.88116	-2.96807	-2.95074	-5.01947	-3.02021	-2.40317	-2.75565	-2.83724	-2.62573	-1.97457	-2.96658	-3.53849	-2.57039	-2.88077	-4.79199	-2.68307	-2.71505	-4.57897	-2.37064	-2.18082	-3.20007	-6.32798	-3.45335	-2.47237	-5.75813	-4.84881
AT1G04330	-0.37929	-0.186583	0.112481	0.155819	-0.273738	0.119161	0.16049	-0.63526	-0.324072	-0.133464	-0.479426	-1.98155	-0.473473	-1.01364	-0.333535	-1.41055	-1.62394	-1.4177	-1.96796	-2.357	-1.30261	-1.67504	-1.50089	-2.24706	-0.306124	-1.5937	-0.392297	-1.41664	-0.535008	-0.864675	-1.71858	-1.4502	-0.96441	-0.866893	-1.21053	-1.51175	-2.32908	-0.429051	-1.82378	-2.35738	-1.33982	-2.18082	-1.23544	-0.62872	-1.44548	-1.21594	-2.70704	-1.61795
AT1G04340	3.69818	3.51936	3.62072	3.60435	3.78727	3.77577	3.6474	3.71302	3.62714	3.65981	3.59155	3.54244	3.48736	3.49425	3.51257	3.5881	3.49008	3.53956	3.56988	3.40051	3.3546	3.42637	3.6637	3.39591	3.66581	3.55625	3.69483	3.63234	3.47225	3.56943	3.58498	3.67207	3.53847	3.56864	3.6071	3.62871	3.55854	3.45725	3.36811	3.50438	3.4562	3.42097	3.36409	3.60184	3.448	3.45	3.29121	3.49869
AT1G04350	4.55817	5.43167	4.40747	4.91413	4.91202	5.19057	4.68538	4.41994	4.32497	4.47285	4.69159	4.88038	3.29509	3.42528	3.22917	3.31965	3.39112	3.3296	3.20783	2.93437	3.17368	2.95799	2.9189	2.71585	5.87567	5.46026	5.71858	5.78506	5.84469	5.84097	4.93919	5.44963	5.28297	5.3592	5.25044	5.58782	4.18336	4.28587	4.18903	3.91442	4.25601	4.39305	4.26666	3.98823	3.89368	3.89902	3.56733	3.83252
AT1G04353	-0.66042	-1.67855	-1.47794	-1.78719	-1.57492	-2.07347	-1.17281	-1.19851	-1.62141	-1.28418	-1.04527	-1.68052	-0.579846	-0.973884	-0.626169	-1.29133	-0.606376	-0.546614	-1.11441	-1.59025	-0.669656	-1.28912	-0.359786	-0.777191	-1.54712	-1.27022	-0.856918	-1.12369	-0.827082	-3.09305	-0.767353	-0.924049	-0.756466	-0.910998	-1.04465	-0.909046	-0.975544	-1.05336	-0.735847	-0.401134	-0.436031	-1.45308	-1.23414	-1.54372	-1.39703	-0.902588	-1.29507	-0.769452
AT1G04357	-1.85924	-2.66241	-6.09563	-2.94952	-5.05488	-3.45338	-3.85617	-8.15273	-4.2035	-4.30798	-8.15273	-4.00538	-4.73147	-2.82874	-3.36213	-5.66447	-4.03923	-5.10354	-4.3408	-8.15273	-3.42942	-4.18125	-5.73901	-5.3672	-2.5813	-2.83547	-2.61549	-2.27987	-8.15273	-5.25156	-3.34541	-4.4632	-5.256	-4.77466	-4.23875	-4.77289	-4.79199	-3.86269	-4.61849	-2.92941	-5.19789	-3.70072	-4.15422	-5.54749	-2.69907	-3.44451	-5.75813	-3.52809
AT1G04360	3.10041	3.16368	2.88142	3.0911	2.40351	2.75128	2.89843	2.96334	3.17082	2.98091	3.08511	2.89735	2.98266	2.88367	2.4543	2.38424	3.10625	2.98048	2.79178	3.12291	2.77774	2.63743	2.75629	2.74735	2.74366	2.57168	3.03086	2.87258	2.99497	2.61874	2.79589	2.9628	2.50625	2.72406	2.76099	2.98893	2.84886	2.31687	2.75982	2.03718	2.72779	2.8556	2.36827	2.3417	2.76556	2.75106	2.49304	2.8393
AT1G04390	3.38248	3.73922	3.5279	3.60976	3.64438	3.62483	3.37406	3.56673	3.31025	3.54838	3.49127	3.61514	3.50264	3.65613	3.61861	3.63831	3.79296	3.46773	3.98132	3.84871	3.96244	3.97671	3.34317	3.94817	3.38852	3.40448	3.39798	3.38927	3.42692	3.36177	3.2181	3.37729	3.35608	3.22464	3.38152	3.3673	3.3252	3.44578	3.48535	3.28935	3.39942	3.57779	3.55876	3.19405	3.72607	3.65444	3.85079	3.66527
AT1G04400	7.66671	8.14368	7.5706	7.79722	7.85037	7.87481	7.48269	7.43949	7.37693	7.40725	7.5665	7.60109	7.31699	7.3436	7.26814	7.30907	7.36893	7.39576	7.54826	7.52361	7.56653	7.61028	7.54729	7.52081	7.83739	7.91321	7.67435	7.71038	7.87465	7.89628	7.40277	7.39618	7.45016	7.48797	7.49192	7.46745	7.28884	7.24778	7.32431	7.23032	7.34201	7.41228	7.50259	7.27949	7.45606	7.49714	7.44017	7.49238
AT1G04410	9.86162	9.82552	9.81855	9.92289	9.92526	9.82619	9.91779	9.92125	10.0014	9.92553	9.97835	10.0011	9.92703	9.90514	9.83234	9.89879	9.8824	9.92355	9.60631	9.54552	9.55106	9.6409	9.72509	9.52695	9.71647	9.84712	9.81466	9.75106	9.62374	9.7531	9.80416	9.86431	9.71944	9.86154	9.84517	9.78495	9.88059	9.76618	9.89095	9.83867	9.84784	9.82668	9.52819	9.80828	9.51386	9.5379	9.49381	9.52989
AT1G04420	6.53687	6.82656	6.60445	6.62621	6.78809	6.62859	6.70907	6.50639	6.56237	6.68031	6.60901	6.7651	6.43756	6.44318	6.3008	6.32265	6.33663	6.22969	6.08679	5.88333	6.06092	6.02053	5.99429	5.88912	7.06042	6.90675	6.95442	6.87585	6.8831	6.99876	6.77684	6.86167	6.8986	6.88647	6.88933	6.96896	6.76399	6.83559	6.79119	6.73406	6.74048	6.80495	6.45453	6.73525	6.28061	6.26309	6.33239	6.32662
AT1G04425	-0.37929	-0.215037	0.430501	-0.583057	0.293628	-0.360524	0.0860916	-0.177978	-0.968179	0.0738972	-0.855819	-0.723232	-0.0860949	-0.713916	-0.172461	0.165405	-0.765933	-0.581245	-0.853209	-0.824004	-1.08201	-1.35635	-1.44009	-0.63119	-0.472464	-1.01385	-0.669184	-0.239812	-0.324735	-0.497527	-0.43897	-0.984565	-0.600501	-0.421901	-0.744305	-1.32091	-0.975544	-1.42224	-0.931668	-0.2843	-1.17615	-0.87275	-1.58825	-1.3671	-1.097	-1.26614	-1.14431	-2.04318
AT1G04430	7.52503	7.44159	7.52824	7.45537	7.50133	7.60673	7.28167	7.33062	7.27884	7.21546	7.29549	7.33023	6.98823	7.15134	7.14209	7.24515	7.22136	7.23157	7.33821	7.29018	7.3729	7.4824	7.20661	7.32968	7.37971	7.49175	7.40011	7.5011	7.30318	7.4499	7.45605	7.32394	7.41261	7.42431	7.52578	7.34032	7.28757	7.27495	7.2134	7.09328	7.152	7.12545	7.42152	7.20895	7.21325	7.2603	7.39291	7.45995
AT1G04440	5.79293	6.03992	5.75684	5.9163	5.90023	6.10784	5.91765	6.02155	6.1047	6.0223	6.0714	6.10257	6.20605	6.24762	6.13577	6.25555	6.34524	6.42962	6.83693	6.96399	6.86927	6.90554	6.91614	6.83514	5.97995	6.03365	6.13372	6.11178	6.06978	6.09874	6.02258	6.07352	6.10516	5.8711	5.98646	5.94408	6.28341	6.16189	6.2874	6.17384	6.37981	6.48665	7.00655	6.21298	7.01707	6.91981	6.98811	6.9699
AT1G04445	-3.02843	-4.18457	-4.38233	-3.57939	-3.83778	-3.70535	-4.98385	-2.76039	-3.812	-2.50845	-2.35345	-3.23334	-1.76801	-1.67896	-1.81235	-1.76044	-1.38927	-1.74834	-2.10348	-1.13499	-1.42701	-1.7991	-1.63077	-1.25893	-4.59904	-2.57848	-5.89375	-3.50885	-3.15932	-4.35151	-2.12723	-2.14201	-3.2473	-2.71692	-4.23875	-3.53661	-1.53268	-1.91909	-0.983777	-2.67283	-1.79397	-0.533669	-0.952181	-1.20977	-1.44548	-1.67712	-0.730251	-1.40351
AT1G04463	1.51634	2.3211	1.98083	2.09943	2.2866	1.912	-0.2733	-0.498473	-0.706798	-0.597011	-0.398892	-0.467441	-1.60937	-1.73279	-2.19911	-1.47406	-2.33376	-2.0975	-2.10348	-2.1676	-1.82319	-3.41386	-1.85055	-2.5498	2.20045	2.67711	2.42372	2.2813	1.86215	2.40624	0.278803	0.52547	-0.0515347	0.213101	-0.162176	0.583583	-1.60234	-0.307614	-1.48652	-1.1914	-1.21536	-0.69327	-1.06684	-1.97902	-0.637005	-1.07502	-1.14431	-1.81496
AT1G04470	-8.15273	-3.79276	-2.86963	-3.39434	-3.37321	-2.26307	-2.99737	-3.32828	-4.7425	-3.91826	-3.14151	-4.92618	-8.15273	-3.79317	-3.17602	-3.87147	-4.72167	-3.24056	-8.15273	-8.15273	-4.75619	-5.92878	-4.34688	-3.53334	-1.77143	-2.98346	-3.185	-4.20784	-2.75565	-2.11484	-1.97829	-1.68869	-3.41122	-3.84577	-2.88481	-2.3083	-4.79199	-3.46621	-4.07565	-4.19455	-4.67632	-2.43927	-4.15422	-3.92028	-2.58613	-2.72979	-5.75813	-3.52809
AT1G04480	6.52511	6.352	6.66192	6.40218	6.47932	6.27142	6.52005	6.33789	6.58121	6.38933	6.20543	6.31202	6.29401	6.48833	6.50389	6.33392	6.22109	6.07955	6.12352	6.14071	6.29549	6.3119	6.35171	6.28677	6.58842	6.69273	6.40007	6.55167	6.66918	6.70511	6.61005	6.62377	6.42215	6.73005	6.78394	6.7754	6.7087	6.76411	6.57832	6.52158	6.60577	6.31345	6.50783	7.42415	6.5168	6.44436	6.40048	6.5065
AT1G04487	-3.80509	-4.18457	-3.62101	-3.79172	-3.83778	-8.15273	-4.06389	-3.88801	-2.38937	-4.30798	-2.69305	-4.92618	-3.02366	-2.951	-4.13091	-4.26199	-3.22736	-8.15273	-5.24031	-5.86098	-3.26558	-3.62727	-8.15273	-5.3672	-2.47656	-3.54851	-2.7382	-4.20784	-8.15273	-4.35151	-6.39819	-4.4632	-5.25788	-3.28531	-4.23875	-2.30689	-2.73565	-2.68045	-3.37329	-3.24172	-8.15273	-3.72053	-5.06539	-3.17385	-3.26767	-3.02922	-3.9781	-3.0847
AT1G04490	0.126898	-0.465456	-0.257238	-0.608014	-0.526289	-0.111422	-0.730458	0.039856	-0.831577	-0.703336	-0.719117	-0.950108	-1.76801	-0.886187	-1.12403	-1.23522	-1.43325	-1.36924	-1.26512	-1.78072	-2.00517	-1.61679	-1.12091	-1.4098	-0.306124	-0.514362	-0.248541	-0.88026	-0.922677	-1.85547	-0.284408	-1.4502	-0.96441	-0.742132	-0.869108	-1.05008	-1.83409	-3.86269	-1.56374	-1.41884	-2.55955	-3.72053	-2.51766	-2.03075	-1.44548	-2.254	-1.72368	-1.11732
AT1G04500	-2.84096	-3.23141	-2.37807	-2.10475	-1.31452	-1.68624	-1.30007	-2.47715	-4.2035	-3.35908	-1.91971	-3.23334	-1.68651	-1.90747	-1.25622	-2.11811	-2.41962	-3.07597	-0.794682	-2.83207	-2.14064	-2.25193	-2.2079	-1.98805	-1.34527	-2.00365	-1.57284	-1.96288	-1.38468	-2.43129	-1.64146	-1.62527	-1.80452	-0.866893	-1.73584	-3.28341	-2.01226	-1.11998	-0.983777	-0.610274	-1.47604	-2.43927	-1.90637	-1.3021	-0.915425	-0.523848	-1.52423	-1.66474
AT1G04510	5.69743	5.58911	5.62497	5.67718	5.76003	5.71308	5.75929	5.63213	5.674	5.69313	5.73127	5.76824	5.50554	5.52935	5.65596	5.66267	5.53269	5.66771	5.52717	5.47824	5.56847	5.62095	5.50958	5.46864	5.73686	5.75123	5.7239	5.7855	5.62396	5.74393	5.79928	5.72469	5.75533	5.81407	5.78987	5.79917	5.60407	5.61374	5.63292	5.70996	5.58709	5.6572	5.67687	5.04974	5.30255	5.35213	5.67971	5.4174
AT1G04513	-1.85924	-3.23141	-1.88828	-2.33537	-2.12434	-2.7388	-2.01448	-2.35397	-2.39861	-2.0687	-1.58668	-4.00538	-1.16103	-1.57699	-2.38843	-2.46005	-1.96761	-2.45389	-1.62429	-2.00021	-1.56315	-1.86537	-1.21798	-1.12275	-2.28744	-2.46534	-1.57284	-2.53799	-2.44059	-1.74141	-1.75875	-3.30617	-2.73168	-1.44724	-3.07212	-2.0895	-0.800164	-1.11998	-1.41323	-1.8794	-2.05397	-1.45308	-0.915901	-1.6209	-1.54755	-0.946656	-1.87383	-1.32709
AT1G04520	2.93348	2.82592	3.07453	2.94218	3.18433	3.31069	3.03308	2.68676	2.68182	2.80461	2.2817	2.67317	2.31305	2.11324	2.90869	2.33876	2.04207	2.07386	1.74398	1.46233	1.52789	1.89869	1.76997	1.76578	3.03473	3.07334	2.66073	3.09961	3.16446	3.11911	3.00471	2.80771	2.72193	2.79098	2.72188	2.78258	1.92578	2.00147	2.12895	2.93659	1.95294	1.58777	1.63073	1.4242	2.14733	2.10031	1.81551	1.5225
AT1G04530	5.30056	6.0187	5.1822	5.45685	5.41482	5.64238	5.16553	5.01664	4.95733	5.04274	5.06687	5.23626	4.45269	4.55842	4.36919	4.19346	4.43128	4.32475	4.274	4.11124	4.2822	4.20176	4.17075	4.15354	6.16648	5.99539	5.84642	5.99726	6.21293	6.1355	5.38083	5.65519	5.63651	5.57646	5.60429	5.97403	4.76002	4.84533	4.7523	4.77175	4.73173	4.76774	4.37581	4.9824	4.37028	4.35122	4.3018	4.40113
AT1G04550	4.06517	4.18401	4.05744	4.07423	4.07797	3.82425	3.85767	4.01537	4.01163	4.05857	3.92321	3.80752	3.52847	3.50166	3.41995	3.5265	3.48419	3.21508	3.11165	3.03647	3.2037	3.04626	2.9533	3.19193	4.28777	4.22934	4.06536	4.16454	4.44355	4.36631	3.88947	4.01442	4.01491	4.15654	4.11235	4.1718	3.34384	3.38402	3.45875	3.34119	3.179	3.23949	2.92542	3.69572	3.16704	2.97019	3.04669	3.1115
AT1G04555	1.63168	1.96306	1.67437	1.83354	1.53586	1.83127	1.80561	1.9189	1.87125	1.92318	1.90716	2.30417	1.7286	1.87314	1.85029	1.84167	1.93802	1.84655	2.10072	1.92452	1.91713	2.01959	2.42967	2.04459	1.37605	1.6779	1.67662	1.32182	1.34099	1.54284	1.30134	1.56508	1.66983	1.75337	1.79981	1.55074	1.6165	1.23369	1.3825	1.42565	1.6813	1.94029	1.73709	1.99243	1.4593	1.39192	1.30592	1.62331
AT1G04560	-5.60679	-4.18457	-4.38233	-2.94952	-2.12434	0.95205	-4.60949	-3.32828	-4.7425	-3.35908	-3.79299	-4.92618	-8.15273	-5.24401	-1.30313	-0.417299	-4.03923	-0.283107	-2.60572	-2.69785	-6.09029	-4.18125	-1.77351	1.19032	-4.21504	2.29483	-8.15273	-4.20784	-1.96304	-2.83724	2.71936	-4.0764	-4.05729	-3.84577	-3.07212	-3.8439	-2.73565	-2.90005	-8.15273	3.38772	-8.15273	-4.6552	-0.595887	-3.17501	-5.96095	-3.69655	3.24186	-1.11732
AT1G04570	2.13463	3.87534	1.87994	2.38521	2.4677	2.883	-1.08423	-2.03723	-1.54819	-1.52294	-1.58668	-1.26955	-2.38666	-1.62708	-2.19911	-3.31146	-1.90434	-1.81195	-2.60875	-1.71439	-1.38434	-2.65894	-1.63077	-2.11175	3.25804	3.13071	1.76399	3.09679	4.54531	3.12692	-1.08713	-1.06644	-0.932916	0.0152007	-1.0542	-0.625317	-2.01226	-1.601	-1.82378	-2.02182	-2.37064	-1.96172	-1.53225	-3.92028	-1.83964	-2.72979	-1.7968	-1.44464
AT1G04580	-4.73592	-3.79276	-4.76255	-3.79172	-3.58688	-3.45338	-6.27912	-5.67878	-8.15273	-3.61174	-4.09745	-5.77974	-8.15273	-5.24401	-8.15273	-3.87147	-6.06122	-5.10354	-8.15273	-3.54517	-6.09029	-5.92878	-4.88116	-5.3672	-2.69425	-2.98346	-3.83567	-2.85258	-2.75565	-2.83724	-4.22245	-3.77167	-2.84435	-3.53849	-2.31238	-3.8439	-3.55689	-2.68307	-5.49905	-3.42753	-4.67632	-8.15273	-2.13748	-2.45648	-4.21965	-3.04333	-3.4221	-4.17149
AT1G04590	3.78617	3.32801	3.63372	3.63274	3.77052	3.40898	3.50031	3.54711	3.52269	3.42972	3.538	3.63915	3.6134	3.60145	3.62175	3.64715	3.6302	3.5472	3.34755	3.37788	3.38269	3.60222	3.41075	3.52871	3.6581	3.81179	3.64821	3.7199	3.74876	3.7387	3.6637	3.67662	3.56904	3.76868	3.53917	3.80772	3.85989	3.76704	3.69668	3.84044	3.75175	3.26142	3.68075	4.13557	3.555	3.59416	3.64186	3.61841
AT1G04600	-1.05979	-2.51362	-1.12349	-1.48024	-1.41316	-1.17657	-1.43965	-1.09622	-1.62141	-1.80922	-1.2678	-1.98155	-1.46645	-1.62708	-1.68265	-1.23522	-2.41962	-1.81195	-1.73	-1.17903	-1.26342	-1.30946	-2.2079	-0.829337	-1.01671	-0.405954	-0.864272	-0.129224	-1.07911	-0.806151	-0.241075	-0.429791	-0.551848	-1.32286	-0.66675	-0.0307659	-1.67553	-0.657357	-1.03784	-0.610302	-1.47604	-0.0831336	-1.0276	-2.52902	-1.35016	-1.03095	-0.965059	-1.81496
AT1G04610	0.585063	-0.727091	0.12723	-0.354692	-0.228126	0.368397	-0.340122	0.209233	-0.667494	0.197237	-0.273918	-0.41	0.321042	0.322069	0.0491148	-0.134716	-0.174485	-0.154353	0.142204	0.043188	0.626714	-0.38699	0.796938	0.410559	-0.811627	0.236528	-1.96401	-0.0769545	-0.694609	-0.864675	0.524503	-1.75503	-0.330517	-0.866893	-0.301775	-2.56633	-1.02252	-1.34053	-1.56374	0.140385	-1.10079	-2.18082	-0.358269	-1.23989	-0.141807	-0.618508	0.417083	0.274387
AT1G04620	4.98273	5.21017	5.2372	5.28638	5.3167	5.12918	5.29229	5.03499	5.1505	5.15967	5.09694	5.20156	4.85184	4.93369	4.90696	4.99546	4.92494	4.89638	5.09872	4.93114	4.98623	5.04556	5.12417	4.91353	5.07508	5.03553	5.11905	4.95285	5.09935	5.10254	5.08001	5.02728	5.05147	4.87411	4.98523	5.0531	4.86498	4.89572	4.82226	5.00027	4.98214	5.03457	4.99065	4.7908	4.94198	4.98409	5.07602	4.83661
AT1G04630	4.25306	4.33881	4.3877	4.34113	4.42275	4.06921	4.40449	4.21858	4.30629	4.31385	4.29511	4.23804	4.34294	4.48374	4.32929	4.32524	4.17533	4.2168	4.39051	4.43538	4.48667	4.53532	4.65482	4.31689	3.96637	3.96615	3.86784	3.84031	3.84123	3.98437	3.94002	3.76951	3.56766	3.93152	3.93557	3.7542	3.96056	4.10447	4.08768	3.67569	3.96676	4.00076	4.15053	4.86256	4.02727	3.99406	3.96163	3.98144
AT1G04635	1.33371	1.22484	1.39245	1.44196	1.65018	1.211	0.96417	0.857895	0.818296	0.606231	0.597762	0.796388	0.109142	0.295428	0.241147	0.165405	-0.155943	-0.113868	0.284729	-0.230403	-0.139652	-0.744199	-0.277826	0.166153	1.09086	1.82419	1.44948	1.37907	1.15449	1.59806	1.02202	1.23847	0.840426	1.00974	0.912837	1.13899	-0.0276762	0.235844	0.34274	0.789265	0.501302	0.073852	-0.0134807	1.65454	0.640117	0.361152	0.747925	0.346937
AT1G04640	4.84949	5.03788	4.97615	4.98513	5.0825	4.92687	5.08026	5.00401	5.00692	4.97037	4.91028	5.07462	4.873	4.84806	4.46503	4.27064	4.56094	4.4465	4.12847	3.75233	4.03877	4.24755	4.13759	3.84588	5.42152	5.30244	5.40489	5.43294	5.31443	5.58966	4.99536	5.39835	5.49393	5.46126	5.3875	5.47705	5.13655	4.89888	4.86918	4.69507	4.91027	4.76006	4.14841	5.01383	4.47243	4.42229	4.0774	4.15307
AT1G04647	-1.00765	-0.855587	-0.866703	-0.854494	-0.938922	-1.49564	-0.522119	-0.786389	-1.06701	-0.236145	-0.297088	-0.589675	0.41636	-0.139868	-0.383064	-0.239794	-0.251134	0.206963	0.200914	0.305402	0.0589364	0.2671	0.325192	0.245431	-0.98044	-0.35466	-0.900434	-0.972792	-1.25459	-0.451947	-0.787986	-1.68739	-0.842361	-0.39034	-0.272754	-0.450745	0.406303	0.153635	0.13853	-0.056387	-0.260887	-0.0831336	0.14947	0.766335	0.130247	0.344519	0.317876	0.370332
AT1G04650	1.40956	1.46796	1.52644	1.30828	1.54902	1.49928	1.28558	1.3407	1.19401	0.971356	1.01523	1.33069	1.02447	0.752783	0.769083	0.727843	0.84123	0.747158	0.877331	0.289329	0.0743147	0.171175	-0.0793104	0.243917	2.12755	2.00689	2.12246	2.25095	2.22201	2.0018	1.89049	2.06547	2.0625	1.83575	1.94276	2.06561	0.933278	1.58686	1.39276	1.66531	1.23441	0.798926	1.02186	0.435654	0.855394	1.09654	1.20653	0.882566
AT1G04660	0.500875	-0.273686	-0.219428	-0.397564	-0.162303	0.0995963	-0.306324	0.481495	0.0506189	0.136885	-0.0119057	-0.0179459	-0.00975197	0.586627	-0.0675106	-0.186977	-0.44011	0.269512	-0.684302	-1.65099	-0.193885	-1.50691	-1.38175	-0.0334734	-0.42295	0.958312	-0.796758	-0.490211	-0.260652	-0.0612819	0.734384	-0.429791	-0.330517	-1.20836	-0.744305	-0.388384	-0.289677	-1.34053	-1.21336	-0.994946	-1.38381	-1.31684	-0.779267	-1.18026	-0.554981	-0.867014	0.540949	-0.823902
AT1G04680	5.53665	5.59167	5.43762	5.31555	5.09207	5.43116	5.29227	5.26387	5.0635	5.1605	5.03067	4.90464	4.76215	4.85818	5.10456	5.00161	4.71747	5.04402	4.79838	5.04621	4.78772	4.85961	5.25358	5.29823	5.41227	5.67123	5.15091	5.35898	5.6266	5.39843	5.4521	4.96746	5.04175	5.15773	5.23556	5.15836	4.84425	4.7863	4.91767	5.04338	4.79167	4.86586	5.33598	4.71921	5.5121	5.49557	5.76539	5.39782
AT1G04690	6.36018	6.38409	6.31146	6.36821	6.44932	6.3105	6.15111	6.14188	6.16082	6.11387	6.26638	6.26125	5.90037	5.92982	6.00842	6.02573	5.93705	5.9061	5.93589	6.00767	6.02358	6.02734	6.07201	5.92085	6.4078	6.43985	6.34609	6.36401	6.31894	6.40036	6.15804	6.28646	6.1226	6.37025	6.36098	6.29449	6.03224	6.01814	6.05346	5.97234	6.00251	5.93394	6.25211	6.50771	6.11371	6.12073	6.14747	6.33721
AT1G04700	2.88116	2.53696	2.76609	2.97616	2.41433	2.57477	2.71928	3.12031	2.88385	3.17597	3.07104	2.49668	3.05258	2.9277	2.49257	2.86362	2.88916	3.2111	2.54786	2.63998	2.89929	2.85628	2.63437	2.89526	2.75981	2.46865	2.52391	2.52484	2.73402	2.45492	3.01718	2.65643	2.90735	2.54383	2.97272	2.558	2.64603	2.14313	2.67413	2.27281	2.59536	2.83381	2.52164	1.65454	2.52275	2.81584	2.21941	2.6751
AT1G04710	3.46923	3.68443	3.63627	3.5783	3.6487	3.7987	3.70787	3.22775	3.20034	3.39371	3.43923	3.39714	3.10502	3.18338	3.20631	3.28409	3.11915	2.91273	3.06894	2.88191	3.00538	3.0028	3.14161	2.8379	3.91256	3.77358	3.64966	3.76176	3.83941	3.66044	3.51112	3.71081	3.35289	3.52696	3.47431	3.88265	3.00047	3.25196	3.08476	3.12372	3.17142	3.14236	3.3474	3.2178	3.36439	3.42845	3.25129	3.30754
AT1G04730	2.56605	1.91134	2.66349	2.08003	2.42151	2.16355	2.5839	2.54754	2.29592	2.51562	1.94879	2.16934	2.15066	2.22334	2.3931	2.01361	1.94233	2.21562	1.67317	1.13368	1.55002	1.41911	1.11322	1.36291	2.24708	2.26234	2.09576	2.39207	2.47271	1.99359	2.51134	2.38331	2.52904	2.11403	2.40464	2.39978	2.10583	1.57638	1.80731	2.52097	1.98788	1.89891	1.42689	1.06628	1.66725	1.45527	1.75283	1.44749
AT1G04733	0.51552	0.110858	-0.174584	0.267831	0.58533	-0.548036	0.634293	-0.118703	0.118393	-0.0110282	0.405177	0.531339	1.11745	0.870952	0.683329	0.542745	0.252208	-0.247086	1.24341	1.30687	0.526575	1.23901	1.0784	1.6739	0.401171	-0.0269442	0.463192	0.244664	-0.0314515	0.622986	0.48191	0.801505	0.448372	0.475098	0.220629	0.78024	0.604551	1.04458	0.971593	0.640488	0.463652	2.1742	1.2125	2.09055	1.31469	1.6851	0.523229	0.8419
AT1G04750	6.01487	5.90926	6.11145	6.02722	6.01583	5.94848	6.08309	6.15371	6.08216	6.04944	6.0053	6.0112	6.0807	6.05665	6.12123	6.04608	5.98193	6.04376	5.98839	5.99101	5.90932	6.06656	6.09533	6.01091	5.93005	6.08012	5.9946	6.00554	5.93131	5.98153	6.19252	6.07307	6.06238	6.16833	6.08565	5.98044	6.12743	5.98508	6.05262	6.1116	6.08048	6.02089	5.99552	6.79345	6.03078	5.98293	6.02677	6.02559
AT1G04760	0.465774	0.205702	0.566581	0.509111	0.277906	0.728275	0.414684	0.59287	0.227838	0.255165	0.139586	0.254927	0.176042	-0.196428	0.241147	0.498888	-0.251134	0.206963	-0.684302	-0.207414	-0.721824	-0.411538	-0.388366	-0.416553	0.609784	0.33331	0.641761	0.605522	0.480126	0.49889	0.374749	0.409122	0.876425	0.4052	0.650341	0.194365	0.273889	-0.707697	-0.068881	-6.19991e-06	0.000293129	-0.0288847	-0.539598	-0.459666	-0.0831369	-0.272253	-0.500673	-0.206889
AT1G04770	3.88746	3.60323	4.0051	3.83136	3.35138	3.74776	3.47836	2.9722	2.87389	3.38717	3.02313	2.75392	3.15839	2.88724	3.37968	3.35206	3.11582	3.07106	4.0647	4.45534	3.84281	3.67403	3.80227	4.03176	3.07836	2.49686	2.96846	2.95961	2.94507	2.56986	2.65585	2.77282	2.58722	2.48123	2.59379	2.91497	2.71566	2.69662	2.71148	3.06106	2.71741	2.39192	3.44304	4.01159	3.54883	3.4422	3.42987	3.68756
AT1G04778	-0.781548	-1.84644	-1.72044	-1.26648	-1.6333	-2.26307	-2.07352	-1.09622	-1.47851	-2.27188	-1.91971	-2.73314	-1.60937	-1.43639	-2.11302	-2.59477	-2.03378	-2.35621	-0.914212	-0.932921	-1.38434	-1.35635	-0.900098	-1.76853	-2.8168	-3.79973	-1.26542	-3.04	-1.45441	-2.26441	-1.97829	-1.82456	-1.86267	-1.32286	-1.90365	-2.43155	-1.34187	-0.989691	-1.27696	-1.94885	-1.79445	-1.60354	-1.32775	-0.589403	-1.26074	-1.67712	-2.2311	-1.92456
AT1G04780	6.21532	6.56821	6.1724	6.44566	6.37593	6.46878	6.11615	6.30237	6.26193	6.16545	6.43539	6.43098	6.18423	6.17133	6.11317	6.24165	6.29014	6.2488	6.20511	6.20424	6.22366	6.24784	5.9147	6.17747	6.27988	6.38277	6.22	6.29705	6.24318	6.27591	6.03425	6.21363	6.09794	6.08795	6.0895	6.12292	6.05825	6.09271	6.17573	6.09425	6.08149	6.14112	6.08484	5.36448	6.14584	6.15495	6.12381	6.11284
AT1G04790	4.35731	4.61125	4.42622	4.5267	4.58569	4.49771	4.49982	4.52607	4.51821	4.40533	4.60934	4.55595	4.59191	4.57725	4.48856	4.49459	4.55407	4.56437	4.44921	4.36332	4.47274	4.45685	4.4614	4.33933	4.56433	4.52731	4.65557	4.56793	4.54568	4.6824	4.4266	4.55525	4.65258	4.5816	4.64927	4.5924	4.51855	4.6038	4.40253	4.37509	4.50555	4.51318	4.44716	3.8279	4.20069	4.33075	4.31397	4.30125
AT1G04800	6.43632	6.05042	6.15053	6.02849	5.91667	5.65458	5.96704	6.19073	6.51078	6.26033	6.33208	6.2046	6.0401	6.1687	6.2192	6.41741	6.51155	6.23808	5.77734	6.45554	6.25412	6.07526	6.44192	6.02562	5.9536	7.03843	5.69305	5.90727	5.66038	6.03942	6.82709	6.01479	5.78607	6.32724	6.62829	5.84802	6.9786	6.78156	6.72619	6.79204	6.48622	6.15496	6.07647	7.0344	5.99163	6.21494	7.25979	6.84348
AT1G04810	6.43509	6.32972	6.44253	6.41523	6.41649	6.3972	6.50159	6.51453	6.47799	6.57232	6.57101	6.4979	6.56158	6.52268	6.50743	6.62288	6.48822	6.55341	6.38292	6.42306	6.45454	6.39904	6.267	6.45631	6.33695	6.40469	6.36764	6.32411	6.29212	6.20206	6.53186	6.37709	6.35292	6.34005	6.42918	6.47272	6.46353	6.45016	6.49478	6.52934	6.38411	6.43752	6.35489	5.66958	6.22334	6.33006	6.45822	6.33739
AT1G04820	8.03512	7.64165	7.89326	7.78439	7.80372	7.82125	7.74101	7.72061	7.52155	7.6835	7.49465	7.50555	7.73346	7.61789	7.93747	7.88158	7.56733	7.79755	7.67051	7.76142	7.62195	7.64865	7.94936	7.90489	7.78171	7.92375	7.73154	7.7547	7.84111	7.73885	8.01623	7.6203	7.75967	7.9022	7.88194	7.69953	7.66483	7.73661	7.66722	7.94534	7.62491	7.59812	7.94619	7.78513	7.86798	7.84267	8.04262	7.84552
AT1G04830	3.82939	4.11694	3.88434	4.08789	4.09153	4.06521	3.90371	4.00965	4.10747	4.11441	4.17207	4.1814	4.24895	4.33471	4.21128	4.42545	4.41199	4.42003	4.64031	4.64966	4.65017	4.64874	4.57709	4.47843	4.11938	4.32486	4.44169	4.28801	4.21622	4.18884	4.25485	4.42907	4.34707	4.2421	4.28215	4.28753	4.50558	4.73068	4.62878	4.50578	4.6759	4.75421	4.95609	4.58334	4.76379	4.74902	4.92511	4.85895
AT1G04833	-2.15456	-5.59603	-3.83191	-4.04078	-4.52721	-5.78441	-4.60949	-2.47522	-3.25097	-8.15273	-2.69266	-3.23334	-2.04443	-2.51403	-3.82686	-3.09627	-3.08151	-5.93899	-5.24156	-2.69785	-2.37117	-2.65894	-4.34688	-2.74855	-3.66181	-3.33462	-4.13962	-5.61665	-5.53394	-3.09305	-5.13079	-4.4632	-5.25788	-2.43348	-3.54059	-2.715	-1.60234	-3.15553	-2.02747	-4.57897	-6.02287	-3.15802	-4.53948	-5.04168	-2.69907	-2.15608	-3.20749	-4.17149
AT1G04837	-2.39147	-2.51362	-2.55513	-3.23035	-3.83778	-4.01084	-3.8546	-3.32828	-2.84805	-4.30574	-2.25565	-4.92618	-3.79632	-2.6115	-3.17602	-3.87147	-4.72167	-3.24056	-2.82014	-2.08148	-2.21346	-3.87783	-1.93194	-1.57804	-2.5813	-2.83547	-2.12215	-4.20784	-2.43621	-4.35151	-4.22245	-2.14201	-3.10012	-2.88268	-2.71905	-2.715	-2.21556	-3.86269	-3.68214	-1.94885	-2.46201	-3.72053	-2.13748	-2.45648	-2.48139	-1.48651	-1.24305	-1.76313
AT1G04840	0.355036	-0.186583	0.41856	0.11064	0.369766	0.478531	0.559194	0.514204	0.308901	0.733955	0.371561	0.796388	0.470667	0.460404	0.453552	0.769575	0.567647	0.547075	0.463213	0.74321	0.326307	0.534581	0.357407	0.364878	-0.0591862	0.132927	0.32678	0.417914	0.570669	0.377898	0.998116	0.769158	0.613943	0.525907	1.04549	0.929557	0.945534	1.03371	0.629594	1.09559	0.945383	0.706011	0.945035	0.563253	0.835255	0.685596	1.01687	0.874408
AT1G04850	6.71681	6.54863	6.72089	6.63481	6.51214	6.55849	6.65419	6.70426	6.68684	6.63966	6.6126	6.58991	6.74432	6.79265	6.70442	6.7411	6.74506	6.72183	6.79633	6.71594	6.7514	6.84601	6.76932	6.72872	6.50761	6.5851	6.54625	6.54423	6.67125	6.53692	6.67274	6.69057	6.59503	6.63457	6.59181	6.62601	6.82598	6.61369	6.66389	6.7137	6.67843	6.62367	6.62134	7.14782	6.82757	6.72849	6.80584	6.80963
AT1G04860	5.65569	5.82005	5.64504	5.71787	5.78681	5.71248	5.6067	5.59345	5.62535	5.6118	5.6624	5.68365	5.42132	5.44514	5.43397	5.49851	5.4975	5.47114	5.27729	5.32625	5.50793	5.36321	4.97879	5.32945	5.7613	5.79732	5.74399	5.82566	5.73776	5.8237	5.55936	5.66804	5.55871	5.58089	5.60066	5.65471	5.25701	5.44543	5.40178	5.40057	5.35289	5.38609	5.30104	4.80378	5.21028	5.19922	5.36661	5.23655
AT1G04870	4.78777	4.42431	4.92385	4.64299	4.78361	4.75116	4.87417	4.63037	4.80578	4.75136	4.5979	4.66089	4.407	4.41347	4.66493	4.48408	4.39245	4.40705	3.95598	3.98219	4.02598	3.99784	3.85932	3.97692	4.65379	4.891	4.63948	4.85282	4.73834	4.75348	5.11584	4.93035	4.81708	5.02203	4.92863	5.07877	4.64166	4.77375	4.80678	4.81382	4.62021	4.49204	4.36009	4.83075	4.04711	4.2397	4.29523	4.25953
AT1G04880	-1.77286	0.24801	-0.897691	-0.739722	-0.765998	-0.415763	-0.799285	-1.19851	-1.41204	-1.17814	-1.36647	-1.12389	-2.52151	-2.71604	-2.49331	-2.90906	-2.33376	-2.92825	-3.79049	-4.10084	-2.64566	-3.06334	-2.9978	-3.92894	1.9972	1.85175	1.51811	2.00641	2.26061	2.12722	0.818686	1.4223	0.971028	1.01269	1.60248	1.86416	-0.721905	-1.11998	-1.34349	-0.476063	-1.68032	-0.87275	-1.06684	-1.27066	-1.30476	-1.48651	-1.0519	-1.57263
AT1G04900	3.12283	2.38411	2.8727	2.87847	2.9838	2.7809	3.10877	3.06894	2.81841	2.94616	2.66871	2.79114	2.68253	2.6876	2.98751	2.98077	2.63596	2.81472	2.55913	2.35347	2.34879	2.56378	2.44587	2.61214	1.98808	2.13354	2.38383	2.38743	2.21714	2.36863	2.32221	2.45842	2.45658	2.20466	2.22808	2.48319	2.30451	2.44912	2.30215	2.55587	2.41442	2.39192	2.41174	2.35436	2.21903	2.20076	2.16268	1.92134
AT1G04910	4.55405	4.45511	4.68238	4.6048	4.54914	4.53734	4.54963	4.58106	4.50542	4.64162	4.55574	4.5193	4.53782	4.59169	4.71057	4.67946	4.67378	4.70667	4.64692	4.66775	4.59797	4.6263	4.67815	4.7266	4.8869	4.92444	4.92403	4.93307	4.81072	4.96858	5.10877	5.03159	5.00514	4.93758	4.99329	4.96756	4.95392	4.99349	5.00459	5.07446	5.14365	4.99257	5.09743	4.88279	5.09591	5.09494	5.1635	5.075
AT1G04920	0.255783	0.117172	0.332083	-0.19491	0.0188639	0.284241	0.136114	0.229072	-0.451806	0.273969	-0.535727	-0.382115	-0.31195	0.139397	0.104073	0.285337	0.142558	0.174641	0.414431	0.527208	0.364336	0.32768	0.391263	1.00917	-0.306124	0.301925	-0.417714	-0.42342	-0.425921	-0.0612819	0.482048	-0.513446	-0.600501	-0.186859	-0.216406	-0.518997	0.490135	0.208958	0.0634889	1.49921	0.650526	-0.0831336	0.945971	0.209115	1.14439	1.18328	1.81551	1.32113
AT1G04930	1.40029	1.65314	1.63363	1.63513	1.73323	1.66152	1.59819	1.53651	1.85109	1.72562	1.69726	1.40459	1.84966	2.0023	2.00269	1.8992	1.64737	1.86692	2.10841	2.22838	2.00802	2.37231	2.229	2.10141	1.25957	1.61496	1.45649	1.2622	1.35124	1.66165	1.55587	1.3373	1.48981	1.35754	1.27902	1.4926	1.69118	1.65816	1.62796	1.83012	1.81379	1.72038	2.24912	1.55278	2.02376	2.02924	2.06288	1.95655
AT1G04933	-0.426586	-1.59795	-0.925091	-1.27625	-0.437595	-1.40778	-0.929886	-0.78416	-1.3371	-1.51763	-1.28855	-0.810143	-1.65733	-1.84805	-1.5644	-1.84206	-1.19701	-1.68974	-2.00027	-1.32075	-1.72436	-1.51402	-0.884094	-1.63761	-0.732795	-1.29718	0.105268	-0.66488	-0.283886	-0.290234	-1.07777	-0.69145	-0.716503	-1.78981	-1.19749	-0.643681	-2.86546	-2.72746	-1.21336	-1.12534	-1.93197	-1.31684	-1.67369	-0.58888	-1.20918	-2.05041	-1.55093	-1.42945
AT1G04940	5.16815	5.10995	5.1925	5.14856	5.28273	5.17715	5.33735	4.97962	4.94816	5.09123	4.89557	5.19132	4.80941	4.77207	4.87195	4.87078	4.7081	4.67779	4.80287	4.67938	4.6466	4.6985	4.80356	4.65285	5.3359	5.21253	5.17445	5.27529	5.28245	5.31993	5.22669	5.2393	5.26471	5.32307	5.18464	5.19414	4.90488	4.96845	5.01973	5.14861	4.9155	4.94428	4.93586	5.49872	4.7505	4.77918	4.89026	4.82968
AT1G04945	2.98396	3.06231	3.25424	3.0585	3.15887	3.26555	3.30419	2.89428	3.17824	3.01773	2.88172	3.07331	2.55028	2.47322	2.77414	2.60935	2.70606	2.72961	2.50927	2.51009	2.20207	2.38562	2.52855	2.42308	3.25112	3.17187	3.36868	3.27859	3.11502	3.11927	3.29329	3.24495	3.14315	3.1174	3.05786	3.37523	2.86613	2.86271	2.76954	3.02686	2.92953	2.89098	2.74767	2.65034	2.51543	2.4747	2.56457	2.62759
AT1G04950	4.14299	4.28527	4.11784	4.22669	4.30534	4.16506	4.24227	4.2688	4.29892	4.27003	4.31315	4.45795	4.81033	4.82733	4.87402	4.76507	4.90922	4.89699	5.03055	4.98205	5.0396	5.11602	5.09305	4.96827	4.20554	4.26052	4.30853	4.18236	4.21861	4.23137	4.26678	4.31354	4.50504	4.36509	4.39829	4.26033	4.57321	4.69116	4.65446	4.67499	4.65635	4.7051	4.88589	4.31464	4.71352	4.72133	4.87016	4.6633
AT1G04960	4.5688	4.80604	4.53254	4.72522	4.55567	4.60965	4.5255	4.6591	4.64294	4.59565	4.62222	4.62275	4.58884	4.79561	4.44919	4.64015	4.69849	4.49475	4.93339	4.93437	4.98235	4.99677	4.84165	4.83946	4.66651	4.59004	4.63331	4.56346	4.59276	4.70369	4.45093	4.63655	4.55431	4.48905	4.51523	4.59139	4.5633	4.55368	4.57229	4.37154	4.65091	4.689	4.77443	5.09677	4.98775	4.95325	4.70794	5.06205
AT1G04970	5.00955	5.17221	4.99465	5.15882	5.06184	5.12495	5.04627	5.13112	5.26538	5.19295	5.20497	5.36924	5.44502	5.54296	5.41144	5.55062	5.68077	5.59651	6.12602	6.09654	6.07176	6.07127	6.10859	6.07659	5.16906	5.15206	5.30553	5.36253	5.17691	5.05892	5.03854	5.25026	5.1935	5.04365	5.14079	5.05812	5.47266	5.39861	5.52983	5.50241	5.58991	5.56209	6.07006	5.90306	5.97594	6.04202	5.91562	6.15942
AT1G04980	3.1088	3.31811	3.21405	3.06568	3.14185	3.22761	3.06909	2.81375	3.06978	2.91055	2.85814	2.7413	3.39442	3.21748	3.23329	3.08637	3.25397	3.04	3.50728	3.70893	3.39955	3.50389	3.79327	3.56956	3.75003	3.62015	3.21163	3.51804	3.7473	3.58044	2.94437	3.46708	2.95021	3.20411	3.1304	3.40606	3.13229	3.2119	3.11605	3.5157	3.18466	2.91216	3.75576	4.1458	4.01389	3.87089	3.65563	3.79951
AT1G04985	4.54348	4.76384	4.56878	4.68918	4.75485	4.5563	4.66755	4.73381	4.80166	4.77829	4.83906	4.84764	5.13713	5.20236	5.09498	5.13161	5.19338	4.97941	5.48792	5.43937	5.60855	5.55197	5.44437	5.36166	4.54198	4.45634	4.72151	4.53304	4.49879	4.74464	4.38439	4.66616	4.65813	4.62942	4.54179	4.54003	5.21815	5.10979	5.16745	4.84281	5.12563	5.23077	5.50829	6.27288	5.52512	5.39899	5.39659	5.54674
AT1G04990	4.85035	5.00419	4.84232	5.02115	4.86938	5.07323	4.89317	4.74246	4.78139	4.88044	4.9109	4.87606	4.36819	4.44715	4.40568	4.4298	4.33461	4.3638	4.22357	4.21592	4.1409	4.1334	4.48038	4.38283	4.62993	4.62234	4.80587	4.66335	4.81907	4.62877	4.75615	4.76341	4.58919	4.51949	4.57865	4.59928	4.3273	4.33643	4.42501	4.49142	4.39349	4.55334	4.3312	4.09088	4.42857	4.34391	4.2471	4.2689
AT1G05000	4.45452	4.35035	4.58022	4.62313	4.33925	4.7262	4.80005	4.78525	4.88002	4.74548	4.83477	4.81564	4.64118	4.60747	4.50641	4.6125	4.59973	4.70597	4.51576	4.62333	4.36377	4.37053	4.48492	4.47036	4.11625	3.73559	4.16072	3.97181	4.06798	3.89238	4.35764	4.51515	4.32523	4.14581	4.25494	4.32407	4.07481	3.88213	4.20865	4.0762	4.22339	4.23368	3.96254	4.09315	4.47568	4.16247	3.82969	4.17085
AT1G05010	9.29641	9.38563	9.26468	9.32013	9.1419	9.29089	9.0763	9.11812	8.91739	8.9304	9.01141	9.00433	9.14899	9.29968	9.2206	9.29005	9.30652	9.37055	9.43561	9.44598	9.63035	9.87487	9.54508	9.43341	9.10281	9.4164	9.06132	9.01504	9.06324	9.1749	9.20212	8.74998	8.91298	9.2766	9.3656	8.91058	9.53164	9.2039	9.23135	8.85878	9.24622	9.18382	9.35712	9.65571	9.26281	9.38952	9.17088	9.5813
AT1G05020	2.16777	2.35052	2.12742	2.27008	1.88624	2.15883	2.13573	2.42388	2.1929	2.22324	2.50045	2.30845	2.68636	2.58959	2.46833	2.55306	2.63596	2.96166	2.93701	2.54502	2.93342	3.06862	2.85967	2.76943	2.07699	2.37299	2.14867	2.23562	1.75809	2.22868	2.63275	1.84248	2.32273	2.60383	2.67051	2.2373	2.81252	2.57026	2.50955	2.29926	2.74321	2.83381	2.69294	2.03708	2.33472	2.70294	2.45417	2.85999
AT1G05030	3.80754	3.74846	3.81657	3.76118	3.72486	3.76338	3.9073	3.89944	3.72639	3.90712	3.74269	3.72499	4.09179	3.97746	3.98598	3.94447	3.99003	3.90977	3.81039	3.66159	3.7477	3.8469	3.58543	3.64077	3.04576	2.68632	3.12187	2.99967	3.08066	3.07309	2.94399	2.9909	3.29255	3.00785	2.94212	3.07918	3.23572	3.54586	3.18257	3.25693	3.4227	3.45943	3.02233	2.67003	3.27564	3.20021	3.11306	3.04039
AT1G05055	3.55731	3.17756	3.4299	3.37042	3.46682	3.36912	3.28955	3.33691	3.29042	3.30271	3.25029	3.21515	3.0585	3.14659	3.0818	3.05299	3.02935	2.85352	2.85712	2.99346	2.973	3.06418	3.07026	3.26835	3.42108	3.48413	3.22812	3.43498	3.39009	3.39021	3.16405	3.29334	3.0658	3.27472	3.19675	3.36338	3.12423	3.10294	3.03979	2.94622	3.12508	2.97324	3.19287	3.28941	3.05831	2.88361	2.93257	3.09052
AT1G05057	-2.3839	-2.66241	-6.09563	-3.57939	-5.04979	-3.26528	-3.373	-3.86158	-3.812	-2.64307	-3.14151	-4.38642	-4.18224	-2.10625	-2.28492	-2.34122	-2.23462	-5.93222	-2.60875	-1.7728	-2.18236	-2.78156	-1.38175	-1.76853	-2.56124	-2.70126	-2.87232	-2.3755	-4.11473	-8.15273	-3.26615	-3.77167	-3.8084	-2.56825	-3.54059	-3.8262	-1.46624	-2.16094	-1.34349	-2.92018	-2.28472	2.02721	-1.84491	-0.914275	-2.37752	-1.31816	-1.72368	-2.30357
AT1G05060	3.23813	3.27016	3.0573	3.23612	3.11745	3.42121	3.25177	3.19029	3.24994	3.30499	3.33319	3.37279	3.463	3.42835	3.74502	3.6131	3.63688	3.69552	3.72295	3.75964	3.65807	3.64299	3.86988	3.69484	3.04136	3.14614	3.06567	3.25807	3.08988	2.92547	3.00209	3.25593	3.13366	3.19373	3.14122	3.11272	3.30632	3.25853	3.41162	3.21785	3.52071	3.31484	3.45348	3.63788	3.36088	3.46165	3.12548	3.40421
AT1G05065	0.126898	0.24801	-0.356341	-0.233227	0.179797	-0.360524	-0.340122	-0.671584	-0.151459	-0.818126	-0.479426	-0.832196	-1.27556	-1.39241	-0.358087	-0.297547	-0.765933	-1.03097	-0.977908	-0.932921	-1.26342	-0.909174	-0.604877	-0.457001	0.118537	0.0961063	-0.609392	-0.21136	-0.781559	-0.749908	-0.593838	-0.763607	-0.41502	-1.65656	-0.0594742	-0.518997	-0.318697	-0.429051	-0.983777	-0.50193	-0.436031	-0.139502	-0.812232	-0.4775	-1.21803	-0.946656	-0.198642	-0.580192
AT1G05070	3.55313	3.95092	3.50832	3.5219	3.7888	3.60415	3.52249	3.47624	3.40317	3.4192	3.48416	3.61514	3.62342	3.53895	3.64665	3.7549	3.62487	3.5072	3.8151	4.0836	3.98701	3.92985	4.23403	3.97312	3.78468	3.85751	3.73719	3.55371	3.80625	3.86563	3.56986	3.73518	3.59361	3.79748	3.71426	3.73465	3.69183	3.6718	3.60042	3.4765	3.79062	3.56021	3.86824	4.48489	3.84918	3.83551	3.98908	4.01708
AT1G05087	1.34178	1.14509	1.58303	1.6657	1.66342	1.72584	1.42866	1.66349	1.77503	1.72827	1.905	1.85311	1.8167	1.93095	1.83663	1.82649	1.81479	1.94154	2.2952	1.98962	2.03804	1.9389	1.02116	2.25792	1.82777	1.1782	1.52347	1.68792	1.86525	1.18339	1.87295	1.70728	1.61875	1.35331	1.79646	1.55859	1.62379	1.48535	1.91394	1.86959	1.89777	1.68324	1.97698	-0.199095	1.99126	2.02005	2.11677	1.91409
AT1G05090	2.30455	2.41918	2.50051	2.33227	2.46561	2.44207	2.23609	2.65696	2.29375	2.49231	2.31266	2.5169	2.2719	2.52617	2.85506	2.5689	2.68536	3.04182	3.12788	3.02124	2.91584	2.86296	3.32273	2.5857	2.87946	2.47608	2.79865	2.21269	2.09268	2.67366	2.84246	2.72586	2.80073	2.64743	2.45716	2.41774	2.97415	2.82603	2.91871	2.77557	2.49764	2.54661	2.43449	2.54398	2.7532	2.77124	2.81208	2.79833
AT1G05100	0.19278	0.0470162	-0.651255	-0.213941	-1.7574	-0.876179	-1.40347	-0.955221	-1.41204	-0.405324	-0.820419	-1.61414	-1.39997	-2.33687	-1.25622	-1.34971	-2.51093	-0.993756	-3.39309	-1.17903	-2.37117	-2.16589	-1.21966	-1.25915	-0.876801	-0.486487	-0.973937	-0.880305	-0.199504	-0.364892	-1.49858	-1.4502	-1.59283	-1.44724	-2.88481	-1.99141	-2.32908	-2.1783	-2.54883	-3.64086	-2.77697	-3.72053	-2.22355	-2.45648	-1.6574	-1.42818	-1.52423	-1.44464
AT1G05120	5.01115	4.82713	5.05781	5.00632	4.85224	4.93103	4.9253	4.99885	5.02278	5.03273	5.02022	4.98312	4.83383	4.85549	4.81269	4.83568	4.89913	4.85745	4.77078	4.82573	4.81886	4.69285	4.52264	4.80031	4.60898	4.71003	4.73268	4.65485	4.66318	4.69231	4.78628	4.70763	4.70023	4.62364	4.724	4.63607	4.51169	4.66787	4.5621	4.48901	4.52496	4.64588	4.40696	3.94871	4.46753	4.40366	4.4837	4.55644
AT1G05140	4.57779	5.02791	4.60402	4.67761	4.82613	4.95104	4.91371	4.56261	4.5341	4.62943	4.60605	4.7264	4.48163	4.39947	4.47896	4.47469	4.49427	4.49148	4.55427	4.45533	4.45618	4.57412	4.5293	4.30786	5.2755	5.12731	4.92881	5.09205	5.28062	5.10158	4.72699	4.81147	4.77601	4.79129	4.77667	5.04758	4.50654	4.58276	4.45363	4.5009	4.50776	4.54222	4.81548	4.85945	4.48462	4.57714	4.48467	4.56281
AT1G05147	-3.49741	-8.15273	-4.38233	-6.06248	-5.05488	-4.01016	-4.60883	-4.27824	-4.2035	-8.15273	-4.09745	-5.77974	-4.19211	-2.42273	-4.13091	-3.87147	-4.34047	-3.42638	-8.15273	-2.97945	-2.7496	-3.87728	-4.34643	-2.11175	-3.2629	-5.01883	-3.83567	-5.61665	-8.15273	-3.40421	-5.13079	-4.0764	-8.15273	-3.84337	-3.54059	-4.23488	-2.01226	-5.30722	-3.11903	-5.93993	-3.74263	-2.43729	-3.59897	-4.37533	-2.48139	-3.44451	-3.4221	-2.96276
AT1G05150	4.94737	4.7034	4.86889	4.80184	4.92098	4.8219	4.92575	4.97906	5.02802	5.01077	4.92771	4.92152	5.19204	5.12224	5.24618	5.22825	5.08258	5.22999	5.10834	5.1405	5.22974	5.12713	4.94249	5.30244	4.75999	4.98619	4.65405	4.77502	4.73443	4.68596	4.96331	4.79418	4.91876	5.04487	4.9828	4.9192	4.98523	4.91205	4.96482	5.11534	4.83849	4.93573	4.78618	4.49978	4.89533	5.02032	5.01786	4.90747
AT1G05160	3.13963	3.02458	3.27988	3.19756	3.35138	3.14401	3.33042	3.22775	3.06687	3.14311	3.08043	3.21743	3.38985	3.50301	3.59806	3.61307	3.57162	3.38362	3.88614	3.67559	3.8695	3.92985	3.8563	3.77562	2.75981	2.8123	3.03555	2.83556	2.98183	2.83183	2.90024	2.60446	2.87213	2.87129	2.91033	2.70057	2.82252	3.21528	2.91728	2.95572	3.12312	3.05086	3.06379	2.46821	3.18324	3.14845	3.24711	3.10976
AT1G05163	-4.60119	-2.36007	-3.93428	-3.88918	-3.31178	-4.81153	-2.5413	-2.94192	-2.8693	-3.4626	-4.34981	-3.85307	-2.67437	-3.63578	-3.68295	-3.15295	-3.8935	-3.26111	-3.64276	-3.38699	-2.82201	-4.97741	-3.24539	-1.48703	-3.298	-2.31187	-2.85806	-4.61566	-1.69805	-3.6472	-2.79934	-2.94902	-2.36558	-5.5601	-2.40734	-2.91724	-4.6715	-1.52745	-3.51363	-2.92115	-3.02302	0.63557	-4.39305	-3.00998	-2.6559	-1.7117	-3.25947	-4.02904
AT1G05170	3.12048	3.01237	2.9285	3.01141	2.76103	2.73552	2.25371	2.66143	2.46904	2.66912	2.41019	2.30845	2.32784	2.2374	2.47531	2.54907	2.3419	2.40516	3.04911	3.08382	2.75883	2.84077	3.01432	2.99983	2.82274	2.68632	2.66981	2.75854	3.21587	2.69163	2.33173	2.60776	2.40513	2.34253	2.17114	2.12696	2.18032	2.07776	2.29123	2.58073	2.35208	2.29954	2.76175	2.72016	2.82804	2.83681	3.09549	3.00903
AT1G05180	5.04941	5.01661	5.11723	5.07604	5.1087	5.07135	5.16075	5.1025	5.1561	5.07057	5.15815	5.22271	5.1139	5.17887	5.10131	5.0419	5.09859	5.07573	5.27042	5.2442	5.20678	5.34456	5.26104	5.15759	4.98582	4.92051	5.03918	5.0427	4.94627	4.92605	5.03082	5.17153	5.03132	5.02577	5.01992	5.05166	5.20058	5.22161	5.15755	5.23517	5.25958	5.17408	5.26298	5.21253	5.29704	5.24082	5.27108	5.29335
AT1G05183	-4.1967	-5.59603	-2.75701	-4.04078	-3.83778	-3.45338	-4.98385	-3.58117	-4.2035	-5.70491	-4.09745	-4.92618	-3.02366	-6.06255	-4.51665	-2.74337	-4.34047	-3.89017	-4.3408	-3.79642	-4.07509	-3.62566	-2.83238	-3.53334	-3.2629	-2.70126	-4.13962	-3.81642	-2.18215	-3.79144	-3.83127	-4.0764	-4.35828	-3.53849	-5.64398	-5.64055	-2.73565	-4.41125	-2.26472	-3.8913	-6.02287	-8.15273	-4.15253	-3.73726	-4.60355	-3.04333	-3.67431	-3.71241
AT1G05190	8.00358	8.23719	8.10608	8.11469	8.28606	8.08933	8.15701	8.04266	8.12044	8.09305	8.00975	8.25358	7.88705	7.98059	7.87403	7.98258	7.93669	7.86413	7.75678	7.76027	7.77971	7.75541	7.74671	7.58633	8.25609	8.17571	8.25858	8.17325	8.07393	8.33882	8.0269	8.12789	8.23508	8.2124	8.1953	8.16539	8.15241	8.11928	8.11399	8.11117	8.12583	8.09719	7.81664	8.42871	7.78604	7.69597	7.86663	7.77384
AT1G05200	4.91195	5.36191	4.89334	5.11183	5.13621	4.92895	4.70523	4.61821	4.67647	4.80487	4.85557	4.81254	4.36706	4.48448	4.43497	4.37227	4.46387	4.30716	4.5387	4.47767	4.59526	4.3893	4.29795	4.36264	5.31078	4.93862	5.33575	5.17925	5.27928	5.30051	4.79923	4.98345	5.07264	4.83043	4.91815	5.02554	4.63333	4.87556	4.8411	4.69199	4.87978	5.02017	4.86974	4.16676	4.78614	4.74575	4.59775	4.62735
AT1G05205	3.6245	3.40715	3.57306	3.50308	3.52405	3.28493	3.73935	3.49485	3.64091	3.68743	3.22932	3.41317	3.58701	3.67046	3.76364	3.63595	3.48861	3.44927	3.54743	3.50008	3.42076	3.49731	3.86837	3.44063	3.22438	3.18372	2.91856	3.18771	3.19894	3.10774	3.31075	3.28717	3.18936	3.06589	3.16263	3.1596	3.35077	3.20512	3.36551	3.40696	3.27938	2.93281	2.81669	4.05023	3.39395	3.26793	3.12548	3.20228
AT1G05210	1.66301	1.04456	1.6023	1.41743	1.26049	1.34997	1.42814	1.48059	1.34579	1.36251	0.892598	1.33069	1.38648	1.34692	1.29519	0.997409	1.09453	1.017	1.07861	0.812331	0.985072	1.31821	1.63519	0.55993	0.778017	1.37016	0.847779	1.22103	0.953787	0.693986	1.64708	0.977572	1.37497	1.36681	1.15634	1.27333	0.870387	0.854491	1.03511	1.26621	0.927494	0.606697	1.07691	1.37536	1.11128	1.05625	0.655016	0.615194
AT1G05220	-1.77252	-1.67855	-1.6185	-1.96923	-0.611658	-2.07347	-1.67816	-1.36699	-0.921193	-0.667017	-1.17751	-1.12389	-0.194607	-0.090914	-0.312269	-0.547899	-0.509035	-0.180664	-0.119912	-0.140566	-0.500627	-0.130023	-0.304677	-0.0959785	-1.64774	-0.940047	-1.70265	-1.07162	-1.13527	-1.53722	-0.873604	-1.48091	-1.49876	-1.5137	-0.398585	-1.1524	-0.0276762	-0.19561	-0.0457648	-0.476063	-0.346249	-0.69327	-0.311071	-0.0868646	-0.379986	-0.32697	-0.62833	-0.0294014
AT1G05230	3.75016	4.14812	3.73105	3.73967	3.8643	3.81983	3.91072	4.04085	4.11808	3.91621	4.18296	4.1327	3.76052	3.95529	3.74216	3.93846	4.1504	3.92415	3.84071	4.06831	3.95817	3.77802	3.6706	3.82072	4.25296	4.24813	4.13469	4.17401	4.27336	4.28788	3.95273	4.33055	4.09444	4.33927	4.55732	4.39339	4.29653	4.31453	4.03295	4.01267	4.16542	4.19428	4.16225	4.11563	3.88635	3.92721	3.8848	4.41319
AT1G05250	6.3733	5.73547	6.13365	6.20005	5.04707	5.442	6.01667	6.30159	6.2549	6.35708	6.18305	5.82642	6.03989	6.24251	5.69063	5.59428	5.94674	6.25307	5.71072	5.80355	6.44531	5.78542	6.29714	6.13303	6.01961	5.79194	6.09819	5.92176	5.7933	5.56911	6.74771	6.15434	6.22191	5.71117	6.30545	5.8746	6.25292	5.448	6.10971	5.97036	6.06318	6.40681	6.201	5.72692	5.83409	5.84068	5.78799	6.28419
AT1G05253	-3.24394	-2.37875	-4.0817	-3.08311	-2.12334	-2.60322	-3.10948	-2.35397	-2.39681	-3.61174	-2.25565	-2.36123	-3.2392	-3.78997	-5.88641	-3.09627	-3.57781	-3.24056	-8.15273	-4.48717	-3.42942	-5.09209	-8.15273	-2.96807	-2.20144	-2.46534	-2.39754	-1.96117	-3.15932	-3.40421	-4.46668	-1.9737	-1.98582	-1.73368	-1.81731	-1.81321	-2.11033	-3.86269	-2.90295	-3.64086	-3.99216	-3.72053	-4.53948	-4.67119	-4.21965	-2.46966	-5.75813	-4.47076
AT1G05260	6.56424	6.17215	6.29205	6.26553	5.67302	6.1143	6.21194	6.58163	6.51559	6.41603	6.39172	6.01371	6.2438	6.40605	6.10108	6.11881	6.08987	6.54756	5.9998	6.37722	5.94407	5.74891	6.17463	5.98472	5.66962	5.45443	5.70412	5.67084	5.94823	5.7155	5.9166	5.91901	5.78035	5.60604	5.57944	5.74178	5.63826	5.30967	5.76164	5.36753	5.71771	5.73078	5.09875	4.77724	5.53959	5.1202	5.23115	5.34172
AT1G05270	5.00963	5.10186	5.02815	5.10894	5.05032	4.95233	5.02217	5.01394	4.98319	5.04685	5.06953	4.98713	5.25721	5.29437	5.15077	5.25527	5.21307	5.22317	5.32095	5.21364	5.36748	5.58037	5.28825	5.25079	5.14987	5.17649	5.21126	5.16306	5.04274	5.16421	5.06429	5.04749	5.13526	5.21143	5.22777	5.12321	5.288	5.26468	5.24576	5.01971	5.29446	5.22232	5.27785	5.65687	5.2093	5.23654	5.40528	5.26643
AT1G05273	-4.72809	-2.28854	-3.00126	-2.25001	-2.74575	-2.08345	-1.99335	-2.32336	-3.4312	-2.33419	-3.06843	-2.17698	-1.82139	-0.979566	-1.29637	-2.02508	-2.27175	-1.96752	-1.82006	-0.578748	-1.57447	-1.33929	-1.03132	-1.01145	-2.25493	-2.00365	-2.15803	-2.22458	-2.01341	-2.09271	-1.99652	-1.2845	-1.82403	-1.35827	-2.45232	-1.86848	-1.54224	-1.00189	-1.13891	-1.78656	-1.21715	3.37013	-0.785244	0.565075	-0.316227	-0.816274	-1.2766	-1.06536
AT1G05280	-0.913972	-1.6014	-1.30958	-2.94952	-1.05359	-2.26307	-2.19196	-2.03723	-3.03549	-1.73215	-1.77715	-2.15946	-1.27556	-1.7887	-0.787538	-0.809452	-1.47861	-1.23293	-0.486045	-1.09225	-0.803795	-1.61679	-0.782201	-0.829337	-1.97047	-1.53542	-1.82151	-1.55279	-1.86483	-1.85547	-1.80007	-1.82456	-2.52972	-2.71692	-2.88428	-2.56633	-2.73565	-1.69944	-1.15245	0.157011	-1.98458	-2.75434	-1.14868	-1.15134	-0.0453086	-0.719818	-0.223631	-0.746372
AT1G05300	4.3787	5.39763	4.27061	4.9337	4.90898	4.91643	4.14482	3.9133	4.41328	4.18424	4.61816	4.50071	3.43369	3.38794	3.2698	3.51632	3.7082	3.17684	3.5615	4.26503	3.9767	3.52344	3.96427	3.55945	3.8828	3.87104	3.86125	3.75996	3.66953	3.89679	3.45271	3.81451	3.3124	3.75753	3.76062	3.66677	4.00162	4.08427	4.23257	3.76537	4.23774	4.0474	4.01967	3.89947	3.75718	3.68944	3.80828	3.98957
AT1G05310	2.56371	1.66819	2.09402	2.02427	1.62555	1.64812	2.71723	2.51962	2.00499	2.53524	2.14958	1.96197	2.48561	2.25133	2.11844	1.72631	2.30557	2.52857	1.7241	1.86611	1.86011	2.03352	2.45791	2.12215	1.63175	0.978454	1.26211	1.36024	1.14274	0.544581	1.79314	1.22992	1.38135	1.79515	1.65629	1.2032	1.80318	1.00274	1.59281	1.26621	1.61018	1.07144	1.83614	1.36038	1.21623	1.88717	0.281574	1.78437
AT1G05320	5.421	5.58188	5.27578	5.41114	5.12252	5.32728	5.21465	5.49762	5.34541	5.34194	5.38492	5.4559	4.91654	5.07647	4.65337	4.7779	5.03998	5.13397	4.74389	4.63301	4.81658	4.63633	4.42182	4.62974	5.04763	5.01373	4.98808	5.03678	5.15309	4.99761	5.11134	5.0746	5.1507	4.93058	5.13809	4.93019	4.63411	4.45723	4.63194	4.5962	4.61922	4.61294	4.45132	3.99633	4.23464	4.35848	4.26649	4.59543
AT1G05330	-4.1967	-8.15273	-3.43619	-4.04078	-5.05488	-5.78441	-4.06638	-5.67878	-2.68219	-8.15273	-4.09745	-5.77974	-4.19211	-3.23182	-2.19911	-4.79912	-2.71294	-4.19343	-2.60875	-2.83207	-2.98496	-2.44113	-2.31302	-3.2232	-5.12384	-5.86376	-5.05292	-3.50885	-5.53394	-3.40421	-3.52384	-4.4632	-5.25788	-4.77466	-4.77664	-4.77289	-2.58703	-3.46621	-3.11903	-2.92941	-3.18047	-8.15273	-5.06667	-1.50663	-1.39703	-1.21594	-2.33618	-2.55763
AT1G05333	-8.15273	3.29812	2.14871	2.29626	-8.15273	0.668699	2.403	-5.67878	-8.15273	3.50527	3.2286	3.59424	3.80171	3.8123	3.18724	0.867671	2.03938	1.15823	3.79838	3.72988	2.99324	3.60423	-5.73901	3.3561	3.89739	2.83144	3.2702	3.55387	3.90701	3.58887	3.19027	3.38846	-8.15273	3.87108	2.88557	3.26747	-2.01226	2.23545	4.13895	2.95688	-8.15273	4.34058	4.31521	-3.29639	3.46608	3.58841	-3.98015	4.02602
AT1G05340	4.19449	5.09464	3.96147	4.79195	4.55702	4.8603	4.10142	4.07893	4.37379	4.31839	4.77106	4.59483	4.0856	4.35628	4.05269	4.45453	4.51972	4.3754	4.76472	4.9529	4.80573	4.93217	5.14429	4.80246	3.9727	4.30086	3.76146	4.05022	4.10444	4.04148	3.73172	3.68915	3.62301	3.86604	3.97088	3.69097	4.29533	3.92877	4.14638	3.42766	4.37546	4.24474	4.74746	5.58243	4.45438	4.56193	4.48274	5.01119
AT1G05347	-1.84313	-4.7008	-2.51693	-3.5412	-3.05369	-4.90013	-4.57463	-2.8684	-2.65918	-3.56501	-1.76842	-2.66449	-1.5842	-1.48789	-3.52828	-2.88296	-2.37966	-4.57743	-4.27787	-1.48803	-1.7005	-1.98974	-4.86445	-1.40925	-1.74217	-2.37047	-4.11579	-2.82645	-3.15885	-3.3199	-2.68719	-2.93404	-3.05983	-2.84181	-2.644	-2.27341	-1.58095	-2.68307	-1.5431	-2.99608	-3.03265	-1.73669	-2.47829	-1.86196	-1.1317	-0.869535	-2.01641	-3.8878
AT1G05350	4.75668	4.69574	4.6154	4.58979	4.65715	4.60655	4.52289	4.53598	4.46725	4.5138	4.5207	4.48795	4.36102	4.36465	4.47547	4.42654	4.4556	4.41312	4.36506	4.35079	4.33374	4.34376	4.42795	4.32138	4.58187	4.47772	4.47487	4.55763	4.5151	4.59659	4.60073	4.59721	4.3709	4.51333	4.61079	4.53677	4.46737	4.46839	4.39744	4.43937	4.51076	4.45207	4.40727	4.76354	4.38074	4.38719	4.38694	4.48192
AT1G05360	3.55104	3.46659	3.50267	3.43751	3.62625	3.50539	3.4928	3.48039	3.41237	3.63641	3.34103	3.46788	3.08786	3.143	3.3267	3.33826	3.20767	3.25227	3.54743	3.43744	3.31793	3.26341	3.54652	3.37013	3.48088	3.47925	3.59828	3.61457	3.69422	3.70388	3.59605	3.64803	3.88399	3.63635	3.53305	3.56766	3.15094	3.4167	3.20602	3.41735	3.3831	3.53342	3.49449	3.67165	3.61381	3.62891	3.62796	3.53677
AT1G05370	0.19278	-0.39866	0.430501	-0.0682873	0.213247	0.55235	0.136114	-0.0770831	0.0268538	0.216806	-0.347596	-0.438435	-0.281708	-0.421005	0.0112776	-0.297547	-1.22565	-0.113868	-0.977908	-1.59025	-1.01538	-0.94456	0.0744743	-1.33251	-0.00353354	-0.82747	-0.117821	-0.156086	0.07251	0.245823	0.393195	-0.696884	0.332259	0.192406	-0.0594742	-0.268621	-0.0764076	0.387416	-0.188348	0.427533	-0.0169238	-0.87275	-0.779267	-0.753538	0.179002	-0.435018	-0.531544	-0.797593
AT1G05380	5.63875	5.68413	5.62983	5.73959	5.76566	5.75228	5.52276	5.75226	5.72194	5.69308	5.83037	5.80914	6.14438	6.20139	6.1042	6.29521	6.21515	6.26076	6.22337	6.18943	6.33395	6.21514	5.5789	6.31069	5.74435	5.86337	5.77913	5.87446	5.68553	5.73472	5.84125	5.69547	5.81502	5.75685	5.76735	5.76756	5.9911	6.20973	6.17235	6.21109	6.1131	6.22234	6.33505	5.13981	6.15339	6.28791	6.44689	6.20332
AT1G05385	3.41964	3.50416	3.45231	3.34138	3.4728	3.31281	3.68553	3.42474	3.26779	3.38068	3.32333	3.65774	3.38005	3.32676	3.21467	3.2828	3.42075	3.41509	3.43575	3.51206	3.55299	3.54274	3.61259	3.28984	4.36027	4.13036	4.304	4.24503	4.17721	4.37582	4.04046	4.42533	4.25603	4.28549	4.36174	4.39327	4.27726	4.15465	4.10955	3.92203	4.08673	4.26388	4.42328	5.01303	3.89124	3.87025	4.11526	4.06446
[truncated: 21,517 more rows]
